# Supplementary material for: 1-{2-[(Anthracen-10-yl)methyl­ene­amino]phen­yl}-3-phenyl­thio­urea
Source: Acta Crystallogr Sect E Struct Rep Online. 2008 Jan 9;64(Pt 2):o408. doi: 10.1107/S1600536807068729 (PMC2960294; doi:10.1107/S1600536807068729)
Supplement: Supplementary file 1 [file e-64-0o408-sup1.cif]

##############################################################################
###                                                                        ###
###        Electronic paper (Acta Crystallographica Section E)             ###
###                                                                        ###
##############################################################################
#                                                                            #
# This CIF contains the data in a paper accepted for publication in Acta     #
# Crystallographica Section E. It conforms to the requirements of Notes      #
# for Authors for Section E, and has been peer reviewed under the auspices   #
# of the IUCr Commission on Journals.                                        #
#                                                                            #
# Full details of the Crystallographic Information File format               #
# are given in the paper "The Crystallographic Information File (CIF):       #
# a New Standard Archive File for Crystallography" by S. R. Hall, F. H.      #
# Allen and I. D. Brown [Acta Cryst. (1991), A47, 655-685].                  #
#                                                                            #
# The current version of the core CIF dictionary is obtainable from          #
# ftp://ftp.iucr.org/pub/cif_core.dic. The current version number is 2.1.    #
#                                                                            #
# Software is freely available for graphical display of the structure(s) in  #
# this CIF.  For information consult the CIF home page http://www.iucr.org/  #
# cif/home.html                                                              #
#                                                                            #
##############################################################################
                                             
data_I
_audit_creation_method     SHELXL-97
_chemical_name_systematic
;
1-{2-[(Anthracen-10-yl)methyleneamino]phenyl}-3-phenylthiourea
;
_chemical_name_common     ?
_chemical_formula_moiety     'C28 H21 N3 S'
_chemical_formula_sum     'C28 H21 N3 S'
_chemical_formula_iupac     'C28 H21 N3 S'
_chemical_formula_weight     431.54
_chemical_melting_point     ?
_symmetry_cell_setting     triclinic
_symmetry_space_group_name_H-M     'P -1'
_symmetry_space_group_name_Hall     '-P 1'
loop_
    _symmetry_equiv_pos_as_xyz
    'x, y, z'
    '-x, -y, -z'
_cell_length_a     6.6148(6)
_cell_length_b     14.3154(12)
_cell_length_c     23.823(2)
_cell_angle_alpha     74.0450(10)
_cell_angle_beta     88.7050(10)
_cell_angle_gamma     87.4210(10)
_cell_volume     2166.7(3)
_cell_formula_units_Z     4
_cell_measurement_reflns_used     4967
_cell_measurement_theta_min     0.89
_cell_measurement_theta_max     25.00
_cell_measurement_temperature     293(2)
_exptl_crystal_description     'block'
_exptl_crystal_colour     orange
_exptl_crystal_size_max     0.27
_exptl_crystal_size_mid     0.25
_exptl_crystal_size_min     0.20
_exptl_crystal_density_diffrn     1.323
_exptl_crystal_density_meas     ?
_exptl_crystal_density_method     'not measured'
_exptl_crystal_F_000     904
_exptl_absorpt_coefficient_mu     0.171
_exptl_absorpt_correction_type     none
_exptl_absorpt_process_details     ?
_exptl_absorpt_correction_T_min     ?
_exptl_absorpt_correction_T_max     ?
_exptl_special_details
;
;
_diffrn_ambient_temperature     293(2)
_diffrn_radiation_type     MoK\a
_diffrn_radiation_wavelength     0.71073
_diffrn_radiation_source     'fine-focus sealed tube'
_diffrn_radiation_monochromator     graphite
_diffrn_measurement_device_type     'Bruker SMART APEX CCD area-detector'
_diffrn_measurement_device     'Bruker SMART APEX'
_diffrn_measurement_method     '\w scans'
_diffrn_detector_area_resol_mean     ?
_diffrn_reflns_number     25075
_diffrn_reflns_av_R_equivalents     0.0191
_diffrn_reflns_av_sigmaI/netI     0.0235
_diffrn_reflns_theta_min     0.89
_diffrn_reflns_theta_max     27.99
_diffrn_reflns_theta_full     25.00
_diffrn_measured_fraction_theta_max     0.950
_diffrn_measured_fraction_theta_full     0.997
_diffrn_reflns_limit_h_min     -8
_diffrn_reflns_limit_h_max     8
_diffrn_reflns_limit_k_min     -18
_diffrn_reflns_limit_k_max     18
_diffrn_reflns_limit_l_min     -31
_diffrn_reflns_limit_l_max     30
_diffrn_standards_number     0
_diffrn_standards_interval_count     ?
_diffrn_standards_interval_time     ?
_diffrn_standards_decay_%     ?
_refine_special_details
;
 Refinement of F^2^ against ALL reflections.  The weighted R-factor wR and
 goodness of fit S are based on F^2^, conventional R-factors R are based
 on F, with F set to zero for negative F^2^. The threshold expression of
 F^2^ > 2sigma(F^2^) is used only for calculating R-factors(gt) etc. and is
 not relevant to the choice of reflections for refinement.  R-factors based
 on F^2^ are statistically about twice as large as those based on F, and R-
 factors based on ALL data will be even larger.
;
_reflns_number_total     9927
_reflns_number_gt     7972
_reflns_threshold_expression     I>2sigma(I)
_refine_ls_structure_factor_coef     Fsqd
_refine_ls_matrix_type     full
_refine_ls_R_factor_all     0.0584
_refine_ls_R_factor_gt     0.0467
_refine_ls_wR_factor_gt     0.1221
_refine_ls_wR_factor_ref     0.1327
_refine_ls_goodness_of_fit_ref     1.007
_refine_ls_restrained_S_all     1.007
_refine_ls_number_reflns     9927
_refine_ls_number_parameters     577
_refine_ls_number_restraints     0
_refine_ls_hydrogen_treatment     constr
_refine_ls_weighting_scheme     calc
_refine_ls_weighting_details
         'calc w=1/[\s^2^(Fo^2^)+(0.0719P)^2^+0.4912P] where P=(Fo^2^+2Fc^2^)/3'
_atom_sites_solution_hydrogens     geom
_atom_sites_solution_primary     direct
_atom_sites_solution_secondary     difmap
_refine_ls_shift/su_max     0.001
_refine_ls_shift/su_mean     0.000
_refine_diff_density_max     0.301
_refine_diff_density_min     -0.180
_refine_ls_extinction_method     none
_refine_ls_extinction_coef     ?
loop_
    _atom_type_symbol
    _atom_type_description
    _atom_type_scat_dispersion_real
    _atom_type_scat_dispersion_imag
    _atom_type_scat_source
    'C' 'C' 0.0033 0.0016
                         'International Tables Vol C Tables 4.2.6.8 and 6.1.1.4'
    'H' 'H' 0.0000 0.0000
                         'International Tables Vol C Tables 4.2.6.8 and 6.1.1.4'
    'N' 'N' 0.0061 0.0033
                         'International Tables Vol C Tables 4.2.6.8 and 6.1.1.4'
    'S' 'S' 0.1246 0.1234
                         'International Tables Vol C Tables 4.2.6.8 and 6.1.1.4'
_computing_data_collection     'SMART (Bruker, 2001)'
_computing_cell_refinement     'SAINT (Bruker, 2001)'
_computing_data_reduction     'SAINT (Bruker, 2001)'
_computing_structure_solution     'SHELXS97 (Sheldrick, 2008)'
_computing_structure_refinement     'SHELXL97 (Sheldrick, 2008)'
_computing_molecular_graphics     'PLATON (Spek, 2003)'
_computing_publication_material
                         'SHELXL97 (Sheldrick, 2008) and PARST (Nardelli, 1995)'
loop_
    _atom_site_type_symbol
    _atom_site_label
    _atom_site_fract_x
    _atom_site_fract_y
    _atom_site_fract_z
    _atom_site_U_iso_or_equiv
    _atom_site_adp_type
    _atom_site_calc_flag
    _atom_site_refinement_flags
    _atom_site_occupancy
    _atom_site_disorder_assembly
    _atom_site_disorder_group
    C C1 1.0750(3) 0.83551(13) 0.43543(8) 0.0668(5) Uani d . 1 . .
    H H1 0.9428 0.8512 0.4226 0.080 Uiso calc R 1 . .
    C C2 1.2051(4) 0.90827(15) 0.43618(9) 0.0824(7) Uani d . 1 . .
    H H2 1.1604 0.9730 0.4227 0.099 Uiso calc R 1 . .
    C C3 1.4005(4) 0.88623(17) 0.45663(9) 0.0757(6) Uani d . 1 . .
    H H3 1.4874 0.9357 0.4563 0.091 Uiso calc R 1 . .
    C C4 1.4646(3) 0.79053(17) 0.47747(9) 0.0661(5) Uani d . 1 . .
    H H4 1.5937 0.7750 0.4928 0.079 Uiso calc R 1 . .
    C C5 1.3389(3) 0.71766(14) 0.47575(8) 0.0549(4) Uani d . 1 . .
    H H5 1.3847 0.6531 0.4893 0.066 Uiso calc R 1 . .
    C C6 1.1435(2) 0.73914(12) 0.45391(6) 0.0453(3) Uani d . 1 . .
    C C7 0.8606(2) 0.64513(10) 0.42670(7) 0.0407(3) Uani d . 1 . .
    C C8 0.6251(2) 0.73651(10) 0.34664(6) 0.0388(3) Uani d . 1 . .
    C C9 0.4771(3) 0.67024(12) 0.34774(7) 0.0499(4) Uani d . 1 . .
    H H9 0.4953 0.6061 0.3700 0.060 Uiso calc R 1 . .
    C C10 0.3022(3) 0.69976(13) 0.31565(8) 0.0533(4) Uani d . 1 . .
    H H10 0.2026 0.6553 0.3172 0.064 Uiso calc R 1 . .
    C C11 0.2736(3) 0.79363(13) 0.28152(8) 0.0548(4) Uani d . 1 . .
    H H11 0.1544 0.8129 0.2608 0.066 Uiso calc R 1 . .
    C C12 0.4229(3) 0.85882(12) 0.27830(8) 0.0529(4) Uani d . 1 . .
    H H12 0.4054 0.9219 0.2544 0.063 Uiso calc R 1 . .
    C C13 0.5993(2) 0.83184(10) 0.31016(7) 0.0405(3) Uani d . 1 . .
    C C14 0.7895(2) 0.96526(11) 0.26658(7) 0.0455(4) Uani d . 1 . .
    H H14 0.7202 0.9697 0.2323 0.055 Uiso calc R 1 . .
    C C15 0.9408(2) 1.03762(10) 0.26697(7) 0.0414(3) Uani d . 1 . .
    C C16 1.0866(2) 1.05835(10) 0.22175(7) 0.0428(3) Uani d . 1 . .
    C C17 1.0824(3) 1.02141(12) 0.17182(8) 0.0554(4) Uani d . 1 . .
    H H17 0.9750 0.9845 0.1673 0.067 Uiso calc R 1 . .
    C C18 1.2331(4) 1.03941(15) 0.13084(9) 0.0704(6) Uani d . 1 . .
    H H18 1.2263 1.0153 0.0985 0.084 Uiso calc R 1 . .
    C C19 1.3993(4) 1.09424(16) 0.13679(10) 0.0738(6) Uani d . 1 . .
    H H19 1.5029 1.1044 0.1090 0.089 Uiso calc R 1 . .
    C C20 1.4083(3) 1.13178(13) 0.18254(9) 0.0627(5) Uani d . 1 . .
    H H20 1.5178 1.1685 0.1857 0.075 Uiso calc R 1 . .
    C C21 1.2538(2) 1.11652(11) 0.22630(7) 0.0473(4) Uani d . 1 . .
    C C22 1.2633(3) 1.15498(11) 0.27368(8) 0.0527(4) Uani d . 1 . .
    H H22 1.3740 1.1908 0.2770 0.063 Uiso calc R 1 . .
    C C23 1.1118(3) 1.14130(11) 0.31620(7) 0.0512(4) Uani d . 1 . .
    C C24 1.1149(4) 1.18661(14) 0.36275(9) 0.0726(6) Uani d . 1 . .
    H H24 1.2239 1.2235 0.3661 0.087 Uiso calc R 1 . .
    C C25 0.9601(5) 1.17627(17) 0.40198(10) 0.0892(8) Uani d . 1 . .
    H H25 0.9639 1.2060 0.4321 0.107 Uiso calc R 1 . .
    C C26 0.7947(5) 1.12125(17) 0.39754(10) 0.0862(7) Uani d . 1 . .
    H H26 0.6877 1.1167 0.4240 0.103 Uiso calc R 1 . .
    C C27 0.7874(3) 1.07436(14) 0.35527(9) 0.0640(5) Uani d . 1 . .
    H H27 0.6774 1.0369 0.3539 0.077 Uiso calc R 1 . .
    C C28 0.9462(3) 1.08186(11) 0.31304(7) 0.0464(4) Uani d . 1 . .
    C C29 0.8250(2) 0.82162(12) 0.11334(8) 0.0498(4) Uani d . 1 . .
    H H29 0.8800 0.8707 0.0836 0.060 Uiso calc R 1 . .
    C C30 0.9403(3) 0.77475(14) 0.16104(9) 0.0596(5) Uani d . 1 . .
    H H30 1.0722 0.7931 0.1636 0.071 Uiso calc R 1 . .
    C C31 0.8624(3) 0.70121(14) 0.20488(9) 0.0660(5) Uani d . 1 . .
    H H31 0.9413 0.6693 0.2368 0.079 Uiso calc R 1 . .
    C C32 0.6657(3) 0.67491(14) 0.20117(8) 0.0663(5) Uani d . 1 . .
    H H32 0.6130 0.6246 0.2306 0.080 Uiso calc R 1 . .
    C C33 0.5464(3) 0.72254(13) 0.15422(7) 0.0564(4) Uani d . 1 . .
    H H33 0.4130 0.7056 0.1526 0.068 Uiso calc R 1 . .
    C C34 0.6266(2) 0.79581(11) 0.10948(7) 0.0423(3) Uani d . 1 . .
    C C35 0.3493(2) 0.83579(10) 0.03364(6) 0.0393(3) Uani d . 1 . .
    C C36 0.1103(2) 0.70265(10) 0.03509(6) 0.0372(3) Uani d . 1 . .
    C C37 -0.0307(2) 0.74808(12) -0.00702(7) 0.0469(4) Uani d . 1 . .
    H H37 -0.0083 0.8100 -0.0311 0.056 Uiso calc R 1 . .
    C C38 -0.2040(3) 0.70172(13) -0.01336(8) 0.0531(4) Uani d . 1 . .
    H H38 -0.2979 0.7331 -0.0415 0.064 Uiso calc R 1 . .
    C C39 -0.2395(3) 0.61000(14) 0.02130(8) 0.0615(5) Uani d . 1 . .
    H H39 -0.3570 0.5794 0.0170 0.074 Uiso calc R 1 . .
    C C40 -0.0983(3) 0.56365(13) 0.06269(8) 0.0586(5) Uani d . 1 . .
    H H40 -0.1209 0.5011 0.0859 0.070 Uiso calc R 1 . .
    C C41 0.0756(2) 0.60844(11) 0.07029(6) 0.0411(3) Uani d . 1 . .
    C C42 0.1800(2) 0.50230(11) 0.15842(7) 0.0450(3) Uani d . 1 . .
    H H42 0.0437 0.4950 0.1683 0.054 Uiso calc R 1 . .
    C C43 0.3335(2) 0.44540(10) 0.19903(7) 0.0427(3) Uani d . 1 . .
    C C44 0.3104(3) 0.43694(11) 0.25943(7) 0.0473(4) Uani d . 1 . .
    C C45 0.1310(3) 0.46802(12) 0.28476(8) 0.0593(5) Uani d . 1 . .
    H H45 0.0216 0.4948 0.2610 0.071 Uiso calc R 1 . .
    C C46 0.1176(4) 0.45915(14) 0.34297(9) 0.0736(6) Uani d . 1 . .
    H H46 -0.0025 0.4777 0.3587 0.088 Uiso calc R 1 . .
    C C47 0.2841(5) 0.42199(16) 0.37991(9) 0.0795(7) Uani d . 1 . .
    H H47 0.2748 0.4190 0.4194 0.095 Uiso calc R 1 . .
    C C48 0.4553(4) 0.39112(15) 0.35819(8) 0.0699(6) Uani d . 1 . .
    H H48 0.5633 0.3669 0.3831 0.084 Uiso calc R 1 . .
    C C49 0.4761(3) 0.39443(12) 0.29795(7) 0.0545(4) Uani d . 1 . .
    C C50 0.6473(3) 0.35753(13) 0.27574(8) 0.0573(5) Uani d . 1 . .
    H H50 0.7555 0.3331 0.3005 0.069 Uiso calc R 1 . .
    C C51 0.6633(2) 0.35574(11) 0.21783(7) 0.0500(4) Uani d . 1 . .
    C C52 0.8315(3) 0.30881(13) 0.19662(9) 0.0620(5) Uani d . 1 . .
    H H52 0.9389 0.2830 0.2214 0.074 Uiso calc R 1 . .
    C C53 0.8381(3) 0.30117(14) 0.14154(10) 0.0660(5) Uani d . 1 . .
    H H53 0.9487 0.2699 0.1287 0.079 Uiso calc R 1 . .
    C C54 0.6768(3) 0.34067(13) 0.10326(9) 0.0587(4) Uani d . 1 . .
    H H54 0.6796 0.3329 0.0658 0.070 Uiso calc R 1 . .
    C C55 0.5179(3) 0.38982(11) 0.12048(7) 0.0486(4) Uani d . 1 . .
    H H55 0.4162 0.4173 0.0940 0.058 Uiso calc R 1 . .
    C C56 0.5029(2) 0.40045(10) 0.17814(7) 0.0426(3) Uani d . 1 . .
    N N1 1.0247(2) 0.65807(9) 0.45631(6) 0.0500(3) Uani d . 1 . .
    H H1A 1.0655 0.6061 0.4820 0.060 Uiso calc R 1 . .
    N N2 0.8043(2) 0.71818(9) 0.38004(6) 0.0456(3) Uani d . 1 . .
    H H2A 0.8932 0.7616 0.3684 0.055 Uiso calc R 1 . .
    N N3 0.75168(19) 0.89754(9) 0.31147(6) 0.0452(3) Uani d . 1 . .
    N N4 0.5165(2) 0.85242(9) 0.06068(6) 0.0485(3) Uani d . 1 . .
    H H4A 0.5654 0.9084 0.0452 0.058 Uiso calc R 1 . .
    N N5 0.29052(19) 0.74304(9) 0.04688(6) 0.0436(3) Uani d . 1 . .
    H H5A 0.3786 0.7009 0.0659 0.052 Uiso calc R 1 . .
    N N6 0.22933(19) 0.56134(9) 0.11000(6) 0.0435(3) Uani d . 1 . .
    S S1 0.74429(7) 0.53913(3) 0.45046(2) 0.05533(13) Uani d . 1 . .
    S S2 0.23302(6) 0.93114(3) -0.01346(2) 0.05342(13) Uani d . 1 . .
loop_
    _atom_site_aniso_label
    _atom_site_aniso_U_11
    _atom_site_aniso_U_22
    _atom_site_aniso_U_33
    _atom_site_aniso_U_12
    _atom_site_aniso_U_13
    _atom_site_aniso_U_23
    C1 0.0887(14) 0.0436(9) 0.0634(11) -0.0040(9) -0.0342(10) -0.0039(8)
    C2 0.132(2) 0.0445(10) 0.0649(12) -0.0186(12) -0.0358(13) -0.0002(9)
    C3 0.1011(17) 0.0719(14) 0.0559(11) -0.0431(13) -0.0029(11) -0.0140(10)
    C4 0.0545(11) 0.0793(14) 0.0698(12) -0.0173(10) 0.0013(9) -0.0274(11)
    C5 0.0492(9) 0.0562(10) 0.0595(10) -0.0036(8) -0.0024(8) -0.0156(8)
    C6 0.0528(9) 0.0423(8) 0.0377(8) -0.0060(7) -0.0069(6) -0.0045(6)
    C7 0.0406(7) 0.0336(7) 0.0435(8) 0.0008(6) -0.0049(6) -0.0032(6)
    C8 0.0415(7) 0.0345(7) 0.0373(7) -0.0041(6) -0.0073(6) -0.0038(6)
    C9 0.0583(10) 0.0373(8) 0.0486(9) -0.0115(7) -0.0134(7) -0.0002(7)
    C10 0.0507(9) 0.0484(9) 0.0589(10) -0.0162(7) -0.0136(7) -0.0083(8)
    C11 0.0455(9) 0.0490(9) 0.0672(11) -0.0035(7) -0.0212(8) -0.0092(8)
    C12 0.0500(9) 0.0354(8) 0.0672(11) -0.0011(7) -0.0186(8) -0.0025(7)
    C13 0.0406(7) 0.0329(7) 0.0457(8) -0.0040(6) -0.0078(6) -0.0055(6)
    C14 0.0452(8) 0.0364(7) 0.0498(9) -0.0024(6) -0.0141(7) -0.0021(6)
    C15 0.0448(8) 0.0279(6) 0.0455(8) -0.0017(6) -0.0099(6) 0.0007(6)
    C16 0.0477(8) 0.0284(7) 0.0458(8) 0.0022(6) -0.0096(6) 0.0009(6)
    C17 0.0681(11) 0.0430(9) 0.0516(10) 0.0030(8) -0.0110(8) -0.0069(7)
    C18 0.0955(16) 0.0606(12) 0.0484(10) 0.0151(11) 0.0003(10) -0.0065(9)
    C19 0.0757(14) 0.0616(12) 0.0665(13) 0.0092(11) 0.0179(11) 0.0087(10)
    C20 0.0554(10) 0.0448(9) 0.0731(13) -0.0020(8) 0.0060(9) 0.0082(9)
    C21 0.0471(8) 0.0304(7) 0.0549(9) -0.0010(6) -0.0060(7) 0.0046(6)
    C22 0.0544(9) 0.0330(7) 0.0645(10) -0.0110(7) -0.0154(8) -0.0003(7)
    C23 0.0677(11) 0.0318(7) 0.0502(9) -0.0048(7) -0.0142(8) -0.0034(7)
    C24 0.1128(18) 0.0435(10) 0.0621(12) -0.0131(11) -0.0221(12) -0.0124(9)
    C25 0.156(3) 0.0593(13) 0.0565(12) -0.0048(15) -0.0014(15) -0.0237(10)
    C26 0.129(2) 0.0610(13) 0.0683(14) -0.0083(14) 0.0262(14) -0.0183(11)
    C27 0.0812(13) 0.0460(10) 0.0611(11) -0.0065(9) 0.0113(10) -0.0086(8)
    C28 0.0571(9) 0.0305(7) 0.0460(8) -0.0021(6) -0.0057(7) -0.0007(6)
    C29 0.0455(9) 0.0467(9) 0.0562(10) -0.0021(7) -0.0099(7) -0.0116(7)
    C30 0.0490(9) 0.0618(11) 0.0711(12) 0.0055(8) -0.0229(8) -0.0231(10)
    C31 0.0815(13) 0.0551(11) 0.0612(11) 0.0114(10) -0.0356(10) -0.0150(9)
    C32 0.0912(15) 0.0551(11) 0.0465(10) -0.0107(10) -0.0176(9) -0.0009(8)
    C33 0.0576(10) 0.0574(10) 0.0483(9) -0.0124(8) -0.0103(8) -0.0025(8)
    C34 0.0426(8) 0.0373(7) 0.0453(8) 0.0005(6) -0.0106(6) -0.0079(6)
    C35 0.0352(7) 0.0360(7) 0.0416(7) -0.0021(6) -0.0029(6) -0.0020(6)
    C36 0.0371(7) 0.0351(7) 0.0370(7) -0.0019(6) -0.0050(5) -0.0054(6)
    C37 0.0505(9) 0.0402(8) 0.0446(8) -0.0025(7) -0.0131(7) -0.0014(6)
    C38 0.0500(9) 0.0536(10) 0.0511(9) -0.0028(7) -0.0204(7) -0.0050(8)
    C39 0.0524(10) 0.0588(11) 0.0668(11) -0.0167(8) -0.0214(8) -0.0028(9)
    C40 0.0595(10) 0.0439(9) 0.0632(11) -0.0145(8) -0.0194(8) 0.0044(8)
    C41 0.0422(8) 0.0354(7) 0.0423(8) -0.0016(6) -0.0088(6) -0.0042(6)
    C42 0.0443(8) 0.0364(7) 0.0496(9) -0.0059(6) -0.0089(7) -0.0027(6)
    C43 0.0488(8) 0.0301(7) 0.0445(8) -0.0099(6) -0.0111(6) -0.0003(6)
    C44 0.0624(10) 0.0293(7) 0.0474(8) -0.0131(7) -0.0077(7) -0.0033(6)
    C45 0.0802(13) 0.0384(8) 0.0576(10) -0.0085(8) -0.0003(9) -0.0093(8)
    C46 0.1098(18) 0.0483(10) 0.0660(13) -0.0177(11) 0.0168(12) -0.0202(9)
    C47 0.139(2) 0.0554(12) 0.0477(11) -0.0326(13) -0.0053(13) -0.0151(9)
    C48 0.1050(17) 0.0554(11) 0.0480(10) -0.0246(11) -0.0185(11) -0.0072(9)
    C49 0.0767(12) 0.0377(8) 0.0451(9) -0.0212(8) -0.0178(8) -0.0003(7)
    C50 0.0595(10) 0.0477(9) 0.0557(10) -0.0130(8) -0.0242(8) 0.0044(8)
    C51 0.0485(9) 0.0358(8) 0.0562(10) -0.0107(7) -0.0150(7) 0.0060(7)
    C52 0.0464(9) 0.0461(9) 0.0779(13) -0.0008(7) -0.0127(8) 0.0099(9)
    C53 0.0557(11) 0.0487(10) 0.0820(14) 0.0014(8) 0.0086(10) -0.0001(9)
    C54 0.0654(11) 0.0454(9) 0.0600(11) -0.0072(8) 0.0055(9) -0.0053(8)
    C55 0.0531(9) 0.0383(8) 0.0486(9) -0.0064(7) -0.0064(7) -0.0011(7)
    C56 0.0452(8) 0.0287(7) 0.0472(8) -0.0089(6) -0.0111(6) 0.0027(6)
    N1 0.0529(8) 0.0357(6) 0.0524(8) -0.0039(6) -0.0181(6) 0.0048(6)
    N2 0.0462(7) 0.0360(6) 0.0461(7) -0.0118(5) -0.0124(5) 0.0054(5)
    N3 0.0439(7) 0.0313(6) 0.0547(8) -0.0045(5) -0.0142(6) -0.0009(5)
    N4 0.0442(7) 0.0377(7) 0.0549(8) -0.0094(5) -0.0144(6) 0.0042(6)
    N5 0.0390(6) 0.0337(6) 0.0508(7) -0.0011(5) -0.0137(5) 0.0015(5)
    N6 0.0452(7) 0.0324(6) 0.0471(7) -0.0041(5) -0.0120(5) 0.0001(5)
    S1 0.0498(2) 0.0344(2) 0.0690(3) -0.00536(16) -0.01566(19) 0.00915(18)
    S2 0.0460(2) 0.0368(2) 0.0651(3) -0.00503(16) -0.01748(18) 0.00861(18)
_geom_special_details
;
 All esds (except the esd in the dihedral angle between two l.s. planes)
 are estimated using the full covariance matrix.  The cell esds are taken
 into account individually in the estimation of esds in distances, angles
 and torsion angles; correlations between esds in cell parameters are only
 used when they are defined by crystal symmetry.  An approximate (isotropic)
 treatment of cell esds is used for estimating esds involving l.s. planes.
;
loop_
    _geom_bond_atom_site_label_1
    _geom_bond_atom_site_label_2
    _geom_bond_site_symmetry_2
    _geom_bond_distance
    _geom_bond_publ_flag
    C1 C2 . 1.385(3) ?
    C1 C6 . 1.386(2) ?
    C1 H1 . 0.9300 ?
    C2 C3 . 1.384(3) ?
    C2 H2 . 0.9300 ?
    C3 C4 . 1.373(3) ?
    C3 H3 . 0.9300 ?
    C4 C5 . 1.373(3) ?
    C4 H4 . 0.9300 ?
    C5 C6 . 1.393(2) ?
    C5 H5 . 0.9300 ?
    C6 N1 . 1.418(2) ?
    C7 N2 . 1.3462(18) ?
    C7 N1 . 1.354(2) ?
    C7 S1 . 1.6818(15) ?
    C8 C9 . 1.389(2) ?
    C8 C13 . 1.4073(19) ?
    C8 N2 . 1.4164(18) ?
    C9 C10 . 1.385(2) ?
    C9 H9 . 0.9300 ?
    C10 C11 . 1.373(2) ?
    C10 H10 . 0.9300 ?
    C11 C12 . 1.376(2) ?
    C11 H11 . 0.9300 ?
    C12 C13 . 1.387(2) ?
    C12 H12 . 0.9300 ?
    C13 N3 . 1.4159(18) ?
    C14 N3 . 1.259(2) ?
    C14 C15 . 1.475(2) ?
    C14 H14 . 0.9300 ?
    C15 C16 . 1.408(2) ?
    C15 C28 . 1.412(2) ?
    C16 C17 . 1.430(2) ?
    C16 C21 . 1.437(2) ?
    C17 C18 . 1.361(3) ?
    C17 H17 . 0.9300 ?
    C18 C19 . 1.411(3) ?
    C18 H18 . 0.9300 ?
    C19 C20 . 1.345(3) ?
    C19 H19 . 0.9300 ?
    C20 C21 . 1.423(3) ?
    C20 H20 . 0.9300 ?
    C21 C22 . 1.389(3) ?
    C22 C23 . 1.390(3) ?
    C22 H22 . 0.9300 ?
    C23 C24 . 1.431(3) ?
    C23 C28 . 1.432(2) ?
    C24 C25 . 1.356(4) ?
    C24 H24 . 0.9300 ?
    C25 C26 . 1.399(4) ?
    C25 H25 . 0.9300 ?
    C26 C27 . 1.358(3) ?
    C26 H26 . 0.9300 ?
    C27 C28 . 1.425(3) ?
    C27 H27 . 0.9300 ?
    C29 C30 . 1.377(2) ?
    C29 C34 . 1.391(2) ?
    C29 H29 . 0.9300 ?
    C30 C31 . 1.373(3) ?
    C30 H30 . 0.9300 ?
    C31 C32 . 1.382(3) ?
    C31 H31 . 0.9300 ?
    C32 C33 . 1.382(2) ?
    C32 H32 . 0.9300 ?
    C33 C34 . 1.388(2) ?
    C33 H33 . 0.9300 ?
    C34 N4 . 1.4164(18) ?
    C35 N5 . 1.3506(19) ?
    C35 N4 . 1.3545(19) ?
    C35 S2 . 1.6782(14) ?
    C36 C37 . 1.3884(19) ?
    C36 C41 . 1.404(2) ?
    C36 N5 . 1.4146(18) ?
    C37 C38 . 1.382(2) ?
    C37 H37 . 0.9300 ?
    C38 C39 . 1.373(2) ?
    C38 H38 . 0.9300 ?
    C39 C40 . 1.382(2) ?
    C39 H39 . 0.9300 ?
    C40 C41 . 1.381(2) ?
    C40 H40 . 0.9300 ?
    C41 N6 . 1.4192(18) ?
    C42 N6 . 1.274(2) ?
    C42 C43 . 1.472(2) ?
    C42 H42 . 0.9300 ?
    C43 C56 . 1.415(2) ?
    C43 C44 . 1.416(2) ?
    C44 C45 . 1.427(3) ?
    C44 C49 . 1.446(2) ?
    C45 C46 . 1.359(3) ?
    C45 H45 . 0.9300 ?
    C46 C47 . 1.416(3) ?
    C46 H46 . 0.9300 ?
    C47 C48 . 1.341(3) ?
    C47 H47 . 0.9300 ?
    C48 C49 . 1.427(3) ?
    C48 H48 . 0.9300 ?
    C49 C50 . 1.384(3) ?
    C50 C51 . 1.388(3) ?
    C50 H50 . 0.9300 ?
    C51 C52 . 1.428(3) ?
    C51 C56 . 1.443(2) ?
    C52 C53 . 1.346(3) ?
    C52 H52 . 0.9300 ?
    C53 C54 . 1.412(3) ?
    C53 H53 . 0.9300 ?
    C54 C55 . 1.357(3) ?
    C54 H54 . 0.9300 ?
    C55 C56 . 1.424(2) ?
    C55 H55 . 0.9300 ?
    N1 H1A . 0.8600 ?
    N2 H2A . 0.8600 ?
    N4 H4A . 0.8600 ?
    N5 H5A . 0.8600 ?
loop_
    _geom_angle_atom_site_label_1
    _geom_angle_atom_site_label_2
    _geom_angle_atom_site_label_3
    _geom_angle_site_symmetry_1
    _geom_angle_site_symmetry_3
    _geom_angle
    _geom_angle_publ_flag
    C2 C1 C6 . . 119.44(19) ?
    C2 C1 H1 . . 120.3 ?
    C6 C1 H1 . . 120.3 ?
    C3 C2 C1 . . 121.1(2) ?
    C3 C2 H2 . . 119.5 ?
    C1 C2 H2 . . 119.5 ?
    C4 C3 C2 . . 119.27(19) ?
    C4 C3 H3 . . 120.4 ?
    C2 C3 H3 . . 120.4 ?
    C5 C4 C3 . . 120.3(2) ?
    C5 C4 H4 . . 119.9 ?
    C3 C4 H4 . . 119.9 ?
    C4 C5 C6 . . 120.85(18) ?
    C4 C5 H5 . . 119.6 ?
    C6 C5 H5 . . 119.6 ?
    C1 C6 C5 . . 118.99(16) ?
    C1 C6 N1 . . 124.94(16) ?
    C5 C6 N1 . . 115.92(14) ?
    N2 C7 N1 . . 117.21(13) ?
    N2 C7 S1 . . 125.02(12) ?
    N1 C7 S1 . . 117.76(11) ?
    C9 C8 C13 . . 118.98(13) ?
    C9 C8 N2 . . 126.00(13) ?
    C13 C8 N2 . . 115.01(12) ?
    C10 C9 C8 . . 119.98(14) ?
    C10 C9 H9 . . 120.0 ?
    C8 C9 H9 . . 120.0 ?
    C11 C10 C9 . . 121.11(15) ?
    C11 C10 H10 . . 119.4 ?
    C9 C10 H10 . . 119.4 ?
    C10 C11 C12 . . 119.34(15) ?
    C10 C11 H11 . . 120.3 ?
    C12 C11 H11 . . 120.3 ?
    C11 C12 C13 . . 121.02(15) ?
    C11 C12 H12 . . 119.5 ?
    C13 C12 H12 . . 119.5 ?
    C12 C13 C8 . . 119.47(13) ?
    C12 C13 N3 . . 123.33(13) ?
    C8 C13 N3 . . 117.03(12) ?
    N3 C14 C15 . . 121.62(14) ?
    N3 C14 H14 . . 119.2 ?
    C15 C14 H14 . . 119.2 ?
    C16 C15 C28 . . 120.45(14) ?
    C16 C15 C14 . . 118.51(14) ?
    C28 C15 C14 . . 120.97(14) ?
    C15 C16 C17 . . 123.43(15) ?
    C15 C16 C21 . . 119.14(15) ?
    C17 C16 C21 . . 117.39(15) ?
    C18 C17 C16 . . 121.09(18) ?
    C18 C17 H17 . . 119.5 ?
    C16 C17 H17 . . 119.5 ?
    C17 C18 C19 . . 120.9(2) ?
    C17 C18 H18 . . 119.6 ?
    C19 C18 H18 . . 119.6 ?
    C20 C19 C18 . . 120.17(19) ?
    C20 C19 H19 . . 119.9 ?
    C18 C19 H19 . . 119.9 ?
    C19 C20 C21 . . 121.42(19) ?
    C19 C20 H20 . . 119.3 ?
    C21 C20 H20 . . 119.3 ?
    C22 C21 C20 . . 121.45(17) ?
    C22 C21 C16 . . 119.52(15) ?
    C20 C21 C16 . . 119.02(17) ?
    C21 C22 C23 . . 121.73(15) ?
    C21 C22 H22 . . 119.1 ?
    C23 C22 H22 . . 119.1 ?
    C22 C23 C24 . . 121.61(18) ?
    C22 C23 C28 . . 119.49(15) ?
    C24 C23 C28 . . 118.89(18) ?
    C25 C24 C23 . . 120.5(2) ?
    C25 C24 H24 . . 119.7 ?
    C23 C24 H24 . . 119.7 ?
    C24 C25 C26 . . 120.5(2) ?
    C24 C25 H25 . . 119.7 ?
    C26 C25 H25 . . 119.7 ?
    C27 C26 C25 . . 121.2(2) ?
    C27 C26 H26 . . 119.4 ?
    C25 C26 H26 . . 119.4 ?
    C26 C27 C28 . . 120.8(2) ?
    C26 C27 H27 . . 119.6 ?
    C28 C27 H27 . . 119.6 ?
    C15 C28 C27 . . 122.69(16) ?
    C15 C28 C23 . . 119.31(15) ?
    C27 C28 C23 . . 117.91(16) ?
    C30 C29 C34 . . 120.22(17) ?
    C30 C29 H29 . . 119.9 ?
    C34 C29 H29 . . 119.9 ?
    C31 C30 C29 . . 120.60(17) ?
    C31 C30 H30 . . 119.7 ?
    C29 C30 H30 . . 119.7 ?
    C30 C31 C32 . . 119.46(17) ?
    C30 C31 H31 . . 120.3 ?
    C32 C31 H31 . . 120.3 ?
    C31 C32 C33 . . 120.71(18) ?
    C31 C32 H32 . . 119.6 ?
    C33 C32 H32 . . 119.6 ?
    C32 C33 C34 . . 119.71(17) ?
    C32 C33 H33 . . 120.1 ?
    C34 C33 H33 . . 120.1 ?
    C33 C34 C29 . . 119.27(15) ?
    C33 C34 N4 . . 124.68(14) ?
    C29 C34 N4 . . 115.92(14) ?
    N5 C35 N4 . . 116.82(13) ?
    N5 C35 S2 . . 125.39(11) ?
    N4 C35 S2 . . 117.79(11) ?
    C37 C36 C41 . . 119.01(13) ?
    C37 C36 N5 . . 125.81(13) ?
    C41 C36 N5 . . 115.19(12) ?
    C38 C37 C36 . . 120.32(14) ?
    C38 C37 H37 . . 119.8 ?
    C36 C37 H37 . . 119.8 ?
    C39 C38 C37 . . 120.89(15) ?
    C39 C38 H38 . . 119.6 ?
    C37 C38 H38 . . 119.6 ?
    C38 C39 C40 . . 119.14(16) ?
    C38 C39 H39 . . 120.4 ?
    C40 C39 H39 . . 120.4 ?
    C41 C40 C39 . . 121.25(16) ?
    C41 C40 H40 . . 119.4 ?
    C39 C40 H40 . . 119.4 ?
    C40 C41 C36 . . 119.38(13) ?
    C40 C41 N6 . . 122.91(13) ?
    C36 C41 N6 . . 117.60(13) ?
    N6 C42 C43 . . 121.60(15) ?
    N6 C42 H42 . . 119.2 ?
    C43 C42 H42 . . 119.2 ?
    C56 C43 C44 . . 120.31(14) ?
    C56 C43 C42 . . 120.68(14) ?
    C44 C43 C42 . . 119.00(15) ?
    C43 C44 C45 . . 123.47(16) ?
    C43 C44 C49 . . 118.77(16) ?
    C45 C44 C49 . . 117.76(16) ?
    C46 C45 C44 . . 121.1(2) ?
    C46 C45 H45 . . 119.5 ?
    C44 C45 H45 . . 119.5 ?
    C45 C46 C47 . . 120.8(2) ?
    C45 C46 H46 . . 119.6 ?
    C47 C46 H46 . . 119.6 ?
    C48 C47 C46 . . 120.2(2) ?
    C48 C47 H47 . . 119.9 ?
    C46 C47 H47 . . 119.9 ?
    C47 C48 C49 . . 121.7(2) ?
    C47 C48 H48 . . 119.1 ?
    C49 C48 H48 . . 119.1 ?
    C50 C49 C48 . . 122.22(18) ?
    C50 C49 C44 . . 119.51(15) ?
    C48 C49 C44 . . 118.3(2) ?
    C49 C50 C51 . . 122.32(15) ?
    C49 C50 H50 . . 118.8 ?
    C51 C50 H50 . . 118.8 ?
    C50 C51 C52 . . 121.97(16) ?
    C50 C51 C56 . . 119.13(17) ?
    C52 C51 C56 . . 118.88(16) ?
    C53 C52 C51 . . 121.42(17) ?
    C53 C52 H52 . . 119.3 ?
    C51 C52 H52 . . 119.3 ?
    C52 C53 C54 . . 119.96(18) ?
    C52 C53 H53 . . 120.0 ?
    C54 C53 H53 . . 120.0 ?
    C55 C54 C53 . . 120.86(19) ?
    C55 C54 H54 . . 119.6 ?
    C53 C54 H54 . . 119.6 ?
    C54 C55 C56 . . 121.67(16) ?
    C54 C55 H55 . . 119.2 ?
    C56 C55 H55 . . 119.2 ?
    C43 C56 C55 . . 123.44(14) ?
    C43 C56 C51 . . 119.30(15) ?
    C55 C56 C51 . . 117.07(15) ?
    C7 N1 C6 . . 133.57(13) ?
    C7 N1 H1A . . 113.2 ?
    C6 N1 H1A . . 113.2 ?
    C7 N2 C8 . . 131.67(13) ?
    C7 N2 H2A . . 114.2 ?
    C8 N2 H2A . . 114.2 ?
    C14 N3 C13 . . 120.04(13) ?
    C35 N4 C34 . . 132.70(13) ?
    C35 N4 H4A . . 113.6 ?
    C34 N4 H4A . . 113.6 ?
    C35 N5 C36 . . 131.68(12) ?
    C35 N5 H5A . . 114.2 ?
    C36 N5 H5A . . 114.2 ?
    C42 N6 C41 . . 119.36(13) ?
loop_
    _geom_torsion_atom_site_label_1
    _geom_torsion_atom_site_label_2
    _geom_torsion_atom_site_label_3
    _geom_torsion_atom_site_label_4
    _geom_torsion_site_symmetry_1
    _geom_torsion_site_symmetry_2
    _geom_torsion_site_symmetry_3
    _geom_torsion_site_symmetry_4
    _geom_torsion
    _geom_torsion_publ_flag
    C6 C1 C2 C3 . . . . -1.9(3) ?
    C1 C2 C3 C4 . . . . -1.2(3) ?
    C2 C3 C4 C5 . . . . 2.7(3) ?
    C3 C4 C5 C6 . . . . -1.2(3) ?
    C2 C1 C6 C5 . . . . 3.4(3) ?
    C2 C1 C6 N1 . . . . 178.75(19) ?
    C4 C5 C6 C1 . . . . -1.9(3) ?
    C4 C5 C6 N1 . . . . -177.70(17) ?
    C13 C8 C9 C10 . . . . -3.4(3) ?
    N2 C8 C9 C10 . . . . 175.63(16) ?
    C8 C9 C10 C11 . . . . 1.3(3) ?
    C9 C10 C11 C12 . . . . 1.3(3) ?
    C10 C11 C12 C13 . . . . -1.7(3) ?
    C11 C12 C13 C8 . . . . -0.4(3) ?
    C11 C12 C13 N3 . . . . -175.68(17) ?
    C9 C8 C13 C12 . . . . 3.0(2) ?
    N2 C8 C13 C12 . . . . -176.15(15) ?
    C9 C8 C13 N3 . . . . 178.55(15) ?
    N2 C8 C13 N3 . . . . -0.6(2) ?
    N3 C14 C15 C16 . . . . 131.51(17) ?
    N3 C14 C15 C28 . . . . -45.5(2) ?
    C28 C15 C16 C17 . . . . -175.64(14) ?
    C14 C15 C16 C17 . . . . 7.4(2) ?
    C28 C15 C16 C21 . . . . 6.8(2) ?
    C14 C15 C16 C21 . . . . -170.17(13) ?
    C15 C16 C17 C18 . . . . -176.45(16) ?
    C21 C16 C17 C18 . . . . 1.1(2) ?
    C16 C17 C18 C19 . . . . 0.7(3) ?
    C17 C18 C19 C20 . . . . -1.8(3) ?
    C18 C19 C20 C21 . . . . 0.8(3) ?
    C19 C20 C21 C22 . . . . 179.76(17) ?
    C19 C20 C21 C16 . . . . 1.0(3) ?
    C15 C16 C21 C22 . . . . -3.1(2) ?
    C17 C16 C21 C22 . . . . 179.26(14) ?
    C15 C16 C21 C20 . . . . 175.70(14) ?
    C17 C16 C21 C20 . . . . -2.0(2) ?
    C20 C21 C22 C23 . . . . 179.24(15) ?
    C16 C21 C22 C23 . . . . -2.0(2) ?
    C21 C22 C23 C24 . . . . -175.56(16) ?
    C21 C22 C23 C28 . . . . 3.3(2) ?
    C22 C23 C24 C25 . . . . 176.57(19) ?
    C28 C23 C24 C25 . . . . -2.3(3) ?
    C23 C24 C25 C26 . . . . -0.1(4) ?
    C24 C25 C26 C27 . . . . 2.2(4) ?
    C25 C26 C27 C28 . . . . -1.7(3) ?
    C16 C15 C28 C27 . . . . 170.93(15) ?
    C14 C15 C28 C27 . . . . -12.2(2) ?
    C16 C15 C28 C23 . . . . -5.6(2) ?
    C14 C15 C28 C23 . . . . 171.36(14) ?
    C26 C27 C28 C15 . . . . -177.34(18) ?
    C26 C27 C28 C23 . . . . -0.8(3) ?
    C22 C23 C28 C15 . . . . 0.5(2) ?
    C24 C23 C28 C15 . . . . 179.40(15) ?
    C22 C23 C28 C27 . . . . -176.18(15) ?
    C24 C23 C28 C27 . . . . 2.7(2) ?
    C34 C29 C30 C31 . . . . 1.0(3) ?
    C29 C30 C31 C32 . . . . -0.7(3) ?
    C30 C31 C32 C33 . . . . -0.7(3) ?
    C31 C32 C33 C34 . . . . 1.8(3) ?
    C32 C33 C34 C29 . . . . -1.4(3) ?
    C32 C33 C34 N4 . . . . -177.02(17) ?
    C30 C29 C34 C33 . . . . 0.1(3) ?
    C30 C29 C34 N4 . . . . 176.05(16) ?
    C41 C36 C37 C38 . . . . 1.1(2) ?
    N5 C36 C37 C38 . . . . -178.38(15) ?
    C36 C37 C38 C39 . . . . -0.5(3) ?
    C37 C38 C39 C40 . . . . -0.5(3) ?
    C38 C39 C40 C41 . . . . 0.9(3) ?
    C39 C40 C41 C36 . . . . -0.3(3) ?
    C39 C40 C41 N6 . . . . -176.40(18) ?
    C37 C36 C41 C40 . . . . -0.7(2) ?
    N5 C36 C41 C40 . . . . 178.87(15) ?
    C37 C36 C41 N6 . . . . 175.57(14) ?
    N5 C36 C41 N6 . . . . -4.9(2) ?
    N6 C42 C43 C56 . . . . -43.0(2) ?
    N6 C42 C43 C44 . . . . 136.46(16) ?
    C56 C43 C44 C45 . . . . -170.72(14) ?
    C42 C43 C44 C45 . . . . 9.9(2) ?
    C56 C43 C44 C49 . . . . 9.1(2) ?
    C42 C43 C44 C49 . . . . -170.34(13) ?
    C43 C44 C45 C46 . . . . -179.29(16) ?
    C49 C44 C45 C46 . . . . 0.9(2) ?
    C44 C45 C46 C47 . . . . 2.3(3) ?
    C45 C46 C47 C48 . . . . -2.8(3) ?
    C46 C47 C48 C49 . . . . 0.0(3) ?
    C47 C48 C49 C50 . . . . -176.09(18) ?
    C47 C48 C49 C44 . . . . 3.2(3) ?
    C43 C44 C49 C50 . . . . -4.1(2) ?
    C45 C44 C49 C50 . . . . 175.73(15) ?
    C43 C44 C49 C48 . . . . 176.64(15) ?
    C45 C44 C49 C48 . . . . -3.5(2) ?
    C48 C49 C50 C51 . . . . 176.32(16) ?
    C44 C49 C50 C51 . . . . -2.9(2) ?
    C49 C50 C51 C52 . . . . -173.56(15) ?
    C49 C50 C51 C56 . . . . 4.9(2) ?
    C50 C51 C52 C53 . . . . 174.92(17) ?
    C56 C51 C52 C53 . . . . -3.5(2) ?
    C51 C52 C53 C54 . . . . 0.5(3) ?
    C52 C53 C54 C55 . . . . 2.6(3) ?
    C53 C54 C55 C56 . . . . -2.4(3) ?
    C44 C43 C56 C55 . . . . 167.66(14) ?
    C42 C43 C56 C55 . . . . -12.9(2) ?
    C44 C43 C56 C51 . . . . -7.2(2) ?
    C42 C43 C56 C51 . . . . 172.21(13) ?
    C54 C55 C56 C43 . . . . -175.61(15) ?
    C54 C55 C56 C51 . . . . -0.6(2) ?
    C50 C51 C56 C43 . . . . 0.2(2) ?
    C52 C51 C56 C43 . . . . 178.72(14) ?
    C50 C51 C56 C55 . . . . -174.95(14) ?
    C52 C51 C56 C55 . . . . 3.5(2) ?
    N2 C7 N1 C6 . . . . 9.4(3) ?
    S1 C7 N1 C6 . . . . -171.10(15) ?
    C1 C6 N1 C7 . . . . 26.5(3) ?
    C5 C6 N1 C7 . . . . -157.95(18) ?
    N1 C7 N2 C8 . . . . -166.81(16) ?
    S1 C7 N2 C8 . . . . 13.8(3) ?
    C9 C8 N2 C7 . . . . -14.2(3) ?
    C13 C8 N2 C7 . . . . 164.89(16) ?
    C15 C14 N3 C13 . . . . 177.32(14) ?
    C12 C13 N3 C14 . . . . -34.9(2) ?
    C8 C13 N3 C14 . . . . 149.78(16) ?
    N5 C35 N4 C34 . . . . -14.2(3) ?
    S2 C35 N4 C34 . . . . 165.96(15) ?
    C33 C34 N4 C35 . . . . -25.0(3) ?
    C29 C34 N4 C35 . . . . 159.31(17) ?
    N4 C35 N5 C36 . . . . 167.90(15) ?
    S2 C35 N5 C36 . . . . -12.3(3) ?
    C37 C36 N5 C35 . . . . 18.4(3) ?
    C41 C36 N5 C35 . . . . -161.10(16) ?
    C43 C42 N6 C41 . . . . 174.85(14) ?
    C40 C41 N6 C42 . . . . -36.1(2) ?
    C36 C41 N6 C42 . . . . 147.81(15) ?
loop_
    _geom_hbond_atom_site_label_D
    _geom_hbond_atom_site_label_H
    _geom_hbond_atom_site_label_A
    _geom_hbond_site_symmetry_A
    _geom_hbond_distance_DH
    _geom_hbond_distance_HA
    _geom_hbond_distance_DA
    _geom_hbond_angle_DHA
    N1 H1A S1 2_766 0.86 2.55 3.399(2) 168.7
    N2 H2A N3 1_555 0.86 2.22 2.650(2) 110.5
    N4 H4A S2 2_675 0.86 2.63 3.4750(10)
                                       169.1
    N5 H5A N6 1_555 0.86 2.25 2.666(2) 110.0
data_global
_journal_date_recd_electronic     2007-12-11
_journal_date_accepted     2007-12-29
_journal_name_full     'Acta Crystallographica, Section E'
_journal_year     2008
_journal_volume     64
_journal_issue      2
_journal_page_first     o408
_journal_page_last     o408
_journal_paper_category     QO
_journal_coeditor_code     AT2524
_publ_contact_author_name     'Professor D. Velmurugan'
_publ_contact_author_address
;
Centre of Advanced Study in Crystallography and Biophysics
University of Madras
Guindy Campus
Chennai - 600 025
India
;
_publ_contact_author_email     d_velu@yahoo.com
_publ_contact_author_fax     '+914422300122'
_publ_contact_author_phone     '+914422300122'
_publ_section_title
;
1-{2-[(Anthracen-10-yl)methyleneamino]phenyl}-3-phenylthiourea
;
loop_
    _publ_author_name
    _publ_author_address
    'D. Gayathri'
;      Centre of Advanced Study in Crystallography and Biophysics
      University of Madras
      Guindy Campus
      Chennai 600 025
      India
;
    'D. Velmurugan'
;     Centre of Advanced Study in Crystallography and Biophysics
      University of Madras
      Guindy Campus
      Chennai 600 025
      India
;
    'K. Ravikumar'
;     Laboratory of X-ray Crystallography
      Indian Institute of Chemical Technology
      Hyderabad 500 007
      India
;
    'S. Devaraj'
;     Department of Inorganic Chemistry
      University of Madras
      Guindy Campus
      Chennai 600 025
      India
;
    'M. Kandaswamy'
;     Department of Inorganic Chemistry
      University of Madras
      Guindy Campus
      Chennai 600 025
      India
;
