# Supplementary material for: 1-{2-[(Anthracen-10-yl)methyl­ene­amino]phen­yl}-3-phenyl­thio­urea
Source: Acta Crystallogr Sect E Struct Rep Online. 2008 Jan 9;64(Pt 2):o408. doi: 10.1107/S1600536807068729 (PMC2960294; doi:10.1107/S1600536807068729)
Supplement: Supplementary file 2 [file e-64-0o408-Isup2.hkl]

#
# h,k,l, Fc-squared, Fo-squared, sigma(Fo-squared) and status flag
#
data_I
_shelx_title ' AB24m in P-1'
_shelx_refln_list_code          4
_shelx_F_calc_maximum      309.03
_exptl_crystal_F_000       904.00
_reflns_d_resolution_high  0.7572
 
loop_
 _symmetry_equiv_pos_as_xyz
 'x, y, z'
 '-x, -y, -z'
 
_cell_length_a     6.6148
_cell_length_b    14.3154
_cell_length_c    23.8233
_cell_angle_alpha  74.045
_cell_angle_beta   88.705
_cell_angle_gamma  87.421
 
_shelx_F_squared_multiplier     1.000
 
loop_
 _refln_index_h
 _refln_index_k
 _refln_index_l
 _refln_F_squared_calc
 _refln_F_squared_meas
 _refln_F_squared_sigma
 _refln_observed_status
   1   0   0      198.43      214.06      2.75 o
   2   0   0     4636.72     4825.72     54.85 o
   3   0   0      514.83      548.50      9.61 o
   4   0   0      469.18      357.52      5.27 o
   5   0   0       39.07       38.07      1.76 o
   6   0   0      112.52      104.66      4.83 o
   7   0   0      124.22      125.18      5.43 o
   8   0   0       31.44       35.76      5.12 o
  -8   1   0        1.27        0.85      1.81 o
  -7   1   0      151.52      145.30      6.04 o
  -6   1   0      118.81      125.29      5.11 o
  -5   1   0      528.13      494.11      8.51 o
  -4   1   0      218.50      271.34      4.33 o
  -3   1   0       35.09       33.17      1.12 o
  -2   1   0      120.15      121.72      1.89 o
  -1   1   0      936.73     1046.79     12.16 o
   1   1   0      680.37      694.95      9.37 o
   2   1   0       33.54       30.18      0.99 o
   3   1   0       99.44       84.39      1.97 o
   4   1   0      487.77      558.67      7.65 o
   5   1   0      257.80      248.70      6.83 o
   6   1   0      547.77      537.96     14.09 o
   7   1   0        4.46        4.39      2.13 o
   8   1   0        9.86       11.83      2.67 o
  -8   2   0       14.76       20.85      3.28 o
  -7   2   0       33.55       26.05      3.02 o
  -6   2   0      422.35      419.35     10.27 o
  -5   2   0       44.66       36.05      2.57 o
  -4   2   0     1395.99     1517.13     18.43 o
  -3   2   0       63.41       53.37      1.45 o
  -2   2   0     2719.53     2723.06     31.37 o
  -1   2   0      268.74      314.34      4.04 o
   0   2   0     2041.99     1856.97     29.89 o
   1   2   0     1998.43     2117.86     24.22 o
   2   2   0      997.30     1015.47     12.16 o
   3   2   0     1257.91     1288.37     15.56 o
   4   2   0      524.78      545.85      7.56 o
   5   2   0       85.42       87.39      2.76 o
   6   2   0      334.86      330.50      9.06 o
   7   2   0       83.91       93.09      4.83 o
   8   2   0        2.01       -0.37      2.05 o
  -8   3   0        0.01        0.73      2.05 o
  -7   3   0       92.75       93.28      4.83 o
  -6   3   0      123.05      110.61      4.83 o
  -5   3   0       77.52       79.44      3.23 o
  -4   3   0      136.94      143.25      2.86 o
  -3   3   0      178.08      183.22      3.03 o
  -2   3   0      143.73      120.94      2.00 o
  -1   3   0     2087.96     2141.38     24.65 o
   0   3   0       29.50       41.49      5.15 o
   1   3   0     1080.53     1216.18     14.19 o
   2   3   0      161.76      156.11      2.43 o
   3   3   0       90.08      130.04      2.66 o
   4   3   0      355.47      347.48      5.19 o
   5   3   0        1.90        0.85      1.21 o
   6   3   0     1738.67     1725.02     31.70 o
   7   3   0        0.49       -0.34      1.42 o
   8   3   0       70.86       75.70      4.83 o
  -8   4   0       29.47       31.32      3.62 o
  -7   4   0       15.13       12.20      2.42 o
  -6   4   0        3.13        2.99      1.81 o
  -5   4   0        0.12        0.96      1.09 o
  -4   4   0      243.95      245.15      8.87 o
  -3   4   0      134.07      132.75      3.07 o
  -2   4   0      603.72      592.74      7.46 o
  -1   4   0      200.49      228.36      3.29 o
   0   4   0     2901.70     3103.33     41.08 o
   1   4   0    28483.52    32682.76    367.35 o
   2   4   0      964.68     1045.32     14.61 o
   3   4   0        0.35        4.46      0.74 o
   4   4   0       21.79       19.42      1.00 o
   5   4   0       20.03       15.15      2.16 o
   6   4   0        0.06        0.43      2.13 o
   7   4   0        1.79        1.71      1.81 o
   8   4   0        6.61        7.26      2.42 o
  -8   5   0       10.67        6.83      4.27 o
  -7   5   0        0.71        2.56      1.81 o
  -6   5   0       22.49       25.53      2.10 o
  -5   5   0      208.71      221.77      5.08 o
  -4   5   0      399.71      339.72      6.41 o
  -3   5   0      976.30     1080.85     13.33 o
  -2   5   0     1463.87     1532.92     18.35 o
  -1   5   0       62.11       46.07      1.48 o
   0   5   0     2008.75     2053.86     27.94 o
   1   5   0     2454.99     2838.70     32.65 o
   2   5   0     5797.25     6548.96     74.60 o
   3   5   0       91.43       97.35      2.09 o
   4   5   0      349.45      342.75      5.27 o
   5   5   0      130.93      130.03      3.76 o
   6   5   0        0.40        0.00      4.27 o
   7   5   0       93.99       92.71      4.83 o
   8   5   0        9.81       11.39      2.67 o
  -8   6   0        0.43        3.42      3.42 o
  -7   6   0       66.70       56.48      5.55 o
  -6   6   0      159.57      145.42      4.25 o
  -5   6   0      241.46      227.15      5.24 o
  -4   6   0      837.56      856.63     13.47 o
  -3   6   0      309.19      262.99      4.24 o
  -2   6   0      747.82      817.45     10.34 o
  -1   6   0      348.54      334.76      4.67 o
   0   6   0      114.78      120.06      3.34 o
   1   6   0     2031.20     2260.64     28.23 o
   2   6   0      168.25      182.09      3.18 o
   3   6   0      140.18      144.78      2.75 o
   4   6   0      251.70      223.79      4.75 o
   5   6   0      288.92      276.78      5.88 o
   6   6   0      125.61      109.82      4.50 o
   7   6   0        4.30        2.13      2.13 o
   8   6   0       24.58       34.82      3.89 o
  -7   7   0        0.25        0.00      1.81 o
  -6   7   0        6.11        3.70      1.48 o
  -5   7   0       67.04       64.96      2.96 o
  -4   7   0       91.90       97.53      2.96 o
  -3   7   0      284.76      291.23      8.14 o
  -2   7   0      188.21      169.35      3.03 o
  -1   7   0       91.63      103.95      2.64 o
   0   7   0      481.47      571.74      8.87 o
   1   7   0     1602.69     1757.97     20.80 o
   2   7   0      390.21      459.38      6.38 o
   3   7   0        0.05       -0.43      0.54 o
   4   7   0      126.58      131.94      3.59 o
   5   7   0       14.42       18.56      1.60 o
   6   7   0       32.33       35.87      4.27 o
   7   7   0       90.64      105.15      5.11 o
   8   7   0        5.87        9.39      3.42 o
  -7   8   0       66.94       75.15      6.83 o
  -6   8   0       53.71       55.52      3.62 o
  -5   8   0        2.61        2.99      1.81 o
  -4   8   0      300.85      264.32      7.25 o
  -3   8   0       17.98       16.23      1.28 o
  -2   8   0      630.97      583.49      9.52 o
  -1   8   0      192.52      181.53      7.96 o
   0   8   0     1086.07     1088.62     15.78 o
   1   8   0      871.71      919.78     11.59 o
   2   8   0     1728.30     1661.46     19.95 o
   3   8   0       32.48       38.68      1.71 o
   4   8   0      214.49      220.33      4.88 o
   5   8   0       25.63       28.11      1.97 o
   6   8   0        1.99        0.17      1.42 o
   7   8   0        3.96       -0.43      1.81 o
  -7   9   0        0.32        4.27      2.56 o
  -6   9   0        6.25        4.70      1.81 o
  -5   9   0       82.53       86.85      4.23 o
  -4   9   0        1.54        0.43      1.21 o
  -3   9   0       49.11       46.78      2.10 o
  -2   9   0      107.91      102.08      2.96 o
  -1   9   0      476.13      443.38     19.49 o
   0   9   0      334.89      332.11      6.22 o
   1   9   0      718.39      692.26     10.85 o
   2   9   0     1531.46     1741.54     24.81 o
   3   9   0     1322.12     1313.14     19.22 o
   4   9   0       23.84       25.16      2.10 o
   5   9   0      343.89      318.82     10.00 o
   6   9   0        0.32        0.32      1.09 o
   7   9   0      167.28      181.26      6.92 o
  -6  10   0       51.06       49.89      7.69 o
  -5  10   0       13.21        6.11      2.56 o
  -4  10   0       62.41       69.60      3.62 o
  -3  10   0      422.31      406.38      8.43 o
  -2  10   0      100.15       90.07      2.96 o
  -1  10   0       17.03       19.51      1.98 o
   0  10   0      271.76      239.18      5.82 o
   1  10   0      271.73      257.73      5.88 o
   2  10   0       79.55       74.62      2.76 o
   3  10   0      268.89      260.86      6.92 o
   4  10   0      220.02      210.84      6.32 o
   5  10   0       21.44       18.83      2.42 o
   6  10   0        0.00        1.71      1.81 o
   7  10   0        0.01        5.98      3.42 o
  -6  11   0       33.70       35.52      3.28 o
  -5  11   0      101.61      104.44      5.12 o
  -4  11   0       76.15       77.57      4.70 o
  -3  11   0       57.56       62.45      2.76 o
  -2  11   0      284.66      285.21      6.07 o
  -1  11   0      653.52      634.15     10.51 o
   0  11   0      236.38      219.48      6.04 o
   1  11   0      250.01      248.01      5.42 o
   2  11   0      598.53      592.60     10.18 o
   3  11   0     1000.82      973.91     15.27 o
   4  11   0       30.91       27.92      2.42 o
   5  11   0       55.17       61.06      3.62 o
   6  11   0      103.40      114.73      5.11 o
  -6  12   0       42.91       44.87      3.62 o
  -5  12   0       12.41       12.52      2.42 o
  -4  12   0       50.31       61.59      3.62 o
  -3  12   0       16.61       16.27      2.42 o
  -2  12   0      191.38      179.23      8.03 o
  -1  12   0      117.17      105.85      3.26 o
   0  12   0       74.35       68.70      2.76 o
   1  12   0      104.18       89.44      2.96 o
   2  12   0       22.07       25.00      1.97 o
   3  12   0      123.57       95.30      3.45 o
   4  12   0       37.40       32.90      3.42 o
   5  12   0        7.58       10.04      2.05 o
   6  12   0       22.06       33.92      4.27 o
  -5  13   0        0.05        1.28      1.81 o
  -4  13   0        0.82        0.85      1.81 o
  -3  13   0      235.99      244.42      7.53 o
  -2  13   0       52.26       46.46      2.60 o
  -1  13   0        9.90        8.95      1.48 o
   0  13   0      110.20       99.69      3.26 o
   1  13   0       18.28       17.03      1.76 o
   2  13   0       17.14       19.88      1.76 o
   3  13   0        5.27        5.55      1.81 o
   4  13   0      291.38      273.11      8.14 o
   5  13   0       97.89       96.30      4.83 o
   6  13   0       93.15      103.00      7.69 o
  -5  14   0       28.99       39.28      5.12 o
  -4  14   0       23.01       25.26      3.02 o
  -3  14   0       29.50       28.08      3.02 o
  -2  14   0       50.18       46.91      2.76 o
  -1  14   0        4.49        9.08      1.76 o
   0  14   0        7.49        6.68      1.60 o
   1  14   0        7.61        6.26      1.48 o
   2  14   0        5.00        3.54      1.24 o
   3  14   0       53.48       42.35      3.28 o
   4  14   0       66.28       57.30      4.70 o
   5  14   0        0.34        7.69      2.42 o
  -4  15   0       15.01       20.34      2.67 o
  -3  15   0        3.61        2.56      5.12 o
  -2  15   0       51.55       42.71      2.76 o
  -1  15   0      240.60      221.41      8.20 o
   0  15   0       55.43       52.40      4.70 o
   1  15   0        0.10        0.85      1.24 o
   2  15   0        0.90        3.17      1.24 o
   3  15   0       70.80       71.99      4.27 o
   4  15   0      243.05      230.16      7.85 o
   5  15   0        1.70        3.42      2.56 o
  -3  16   0        5.13        6.52      2.13 o
  -2  16   0       94.08       95.65      5.03 o
  -1  16   0        8.22        9.82      1.76 o
   0  16   0       16.84       28.50      3.70 o
   1  16   0        8.83        6.40      1.76 o
   2  16   0        1.26        2.95      1.60 o
   3  16   0       28.26       27.84      3.28 o
   4  16   0       81.14       90.52      6.83 o
  -2  17   0       13.60       18.79      3.42 o
  -1  17   0       36.82       40.76      2.88 o
   0  17   0        6.27        6.16      1.85 o
   1  17   0      304.93      320.80      7.71 o
   2  17   0       25.19       20.50      3.42 o
   3  17   0      163.11      186.17      9.39 o
   0  18   0        2.54        5.12      2.56 o
   1  18   0       18.55       24.57      4.27 o
  -3 -17   1        0.07        4.27      2.56 o
  -2 -17   1        0.02       -1.71      1.71 o
  -1 -17   1        2.17        3.16      1.76 o
   0 -17   1        0.43       -0.31      2.69 o
   1 -17   1       80.60       81.06      3.76 o
   2 -17   1       37.13       46.12      5.12 o
  -4 -16   1       94.97       91.38      6.83 o
  -3 -16   1      171.30      169.14      7.26 o
  -2 -16   1       64.61       62.84      3.89 o
  -1 -16   1      373.99      391.67      8.54 o
   0 -16   1      228.28      224.17      6.07 o
   1 -16   1        1.87        4.81      1.60 o
   2 -16   1       26.94       18.16      2.67 o
   3 -16   1        5.06        5.12      2.56 o
  -4 -15   1        1.35        2.44      2.13 o
  -3 -15   1      294.26      281.50      8.45 o
  -2 -15   1       31.47       32.54      3.02 o
  -1 -15   1        6.40        5.03      3.04 o
   0 -15   1       46.78       45.21      3.41 o
   1 -15   1        4.05        5.28      1.60 o
   2 -15   1      123.60      120.42      4.25 o
   3 -15   1        3.11        1.28      1.81 o
   4 -15   1       25.54       30.74      4.27 o
  -5 -14   1       39.51       41.53      3.62 o
  -4 -14   1        6.44        6.83      1.81 o
  -3 -14   1       47.03       49.56      3.84 o
  -2 -14   1      129.85      129.67      4.25 o
  -1 -14   1        1.91        1.71      1.24 o
   0 -14   1      114.62      115.01      3.94 o
   1 -14   1       66.39       63.59      2.96 o
   2 -14   1       23.49       32.50      2.47 o
   3 -14   1        0.58       -0.51      1.42 o
   4 -14   1       37.09       39.42      4.70 o
   5 -14   1        0.62        0.00      2.56 o
  -6 -13   1        2.32        0.00      1.81 o
  -5 -13   1       13.51       13.72      2.42 o
  -4 -13   1      110.45      114.90      4.83 o
  -3 -13   1        0.94        1.71      1.21 o
  -2 -13   1       21.29       19.93      1.97 o
  -1 -13   1        1.75        4.27      1.24 o
   0 -13   1       10.27        9.34      1.48 o
   1 -13   1       45.09       46.15      2.47 o
   2 -13   1      730.99      727.59     12.48 o
   3 -13   1      353.99      328.84      9.06 o
   4 -13   1       21.36       27.45      2.67 o
   5 -13   1       33.41       40.61      3.62 o
  -6 -12   1        2.58        5.00      2.05 o
  -5 -12   1       35.21       29.94      5.55 o
  -4 -12   1        0.70        0.00      1.21 o
  -3 -12   1      178.07      156.66      7.69 o
  -2 -12   1      213.48      187.17      4.59 o
  -1 -12   1      272.69      271.03      5.92 o
   0 -12   1        0.74       -1.06      1.06 o
   1 -12   1        0.02        0.00      1.09 o
   2 -12   1      190.45      178.06      5.13 o
   3 -12   1      469.93      461.56     11.16 o
   4 -12   1       51.08       40.16      3.02 o
   5 -12   1        0.36       -1.42      1.42 o
   6 -12   1        0.12       -0.85      1.81 o
  -6 -11   1        0.81        0.43      1.81 o
  -5 -11   1        6.61        6.52      2.13 o
  -4 -11   1       14.26       11.78      2.56 o
  -3 -11   1       34.36       27.33      2.42 o
  -2 -11   1     2735.27     2823.39     39.27 o
  -1 -11   1     1271.63     1281.52     19.23 o
   0 -11   1      519.86      484.88      8.54 o
   1 -11   1      129.73      126.01      3.71 o
   2 -11   1        3.57        5.29      1.24 o
   3 -11   1      358.84      339.20     10.25 o
   4 -11   1      108.96      106.75      4.83 o
   5 -11   1       21.53       23.40      2.67 o
   6 -11   1       34.70       43.82      3.62 o
  -6 -10   1       15.73       14.41      2.42 o
  -5 -10   1       16.75       19.22      2.42 o
  -4 -10   1       23.18       25.37      2.42 o
  -3 -10   1        1.61        0.85      1.21 o
  -2 -10   1      291.35      312.91      6.23 o
  -1 -10   1      146.81      143.63      7.69 o
   0 -10   1       81.25       79.49      2.60 o
   1 -10   1      935.89      912.40     14.13 o
   2 -10   1        0.53        2.85      0.99 o
   3 -10   1      101.56       87.65      3.15 o
   4 -10   1      182.48      189.29     10.25 o
   5 -10   1       98.16      101.21      4.83 o
   6 -10   1        5.10        1.71      2.56 o
  -7  -9   1        3.09        5.98      3.42 o
  -6  -9   1        2.97        3.84      1.81 o
  -5  -9   1       67.28       58.44      5.12 o
  -4  -9   1      915.35      877.21     17.48 o
  -3  -9   1      234.55      239.63      5.08 o
  -2  -9   1      114.82      136.28      3.59 o
  -1  -9   1      336.38      315.84     18.55 o
   0  -9   1      348.87      333.07      6.23 o
   1  -9   1       29.74       29.03      1.60 o
   2  -9   1      414.06      387.36      7.57 o
   3  -9   1      481.15      466.93     10.22 o
   4  -9   1      308.19      289.71      7.85 o
   5  -9   1        3.76        3.42      1.81 o
   6  -9   1        3.51        6.95      4.70 o
   7  -9   1        0.01        0.85      2.56 o
  -7  -8   1       51.37       51.98      3.89 o
  -6  -8   1       24.51       22.13      1.97 o
  -5  -8   1      454.89      426.82     11.92 o
  -4  -8   1      191.55      167.71      4.09 o
  -3  -8   1     1065.84      982.34     14.86 o
  -2  -8   1      834.93      906.15     11.62 o
  -1  -8   1      119.21      103.66      2.96 o
   0  -8   1       55.58       63.93      2.10 o
   1  -8   1      158.09      164.43      5.53 o
   2  -8   1      372.20      371.30     16.95 o
   3  -8   1      261.60      243.80      5.08 o
   4  -8   1     1102.27     1077.04     20.53 o
   5  -8   1      108.10      102.49      4.23 o
   6  -8   1       69.97       75.98      5.55 o
   7  -8   1        0.02       -0.85      2.56 o
  -8  -7   1        4.67        6.83      3.42 o
  -7  -7   1       20.52       29.66      3.42 o
  -6  -7   1       29.33       37.60      3.02 o
  -5  -7   1       75.50       82.63      3.10 o
  -4  -7   1       22.96       24.79      1.60 o
  -3  -7   1      302.35      269.90      4.47 o
  -2  -7   1        0.16        0.12      0.47 o
  -1  -7   1     7291.55     8197.27    116.79 o
   0  -7   1        1.36        1.42      0.49 o
   1  -7   1       26.62       15.88      0.65 o
   2  -7   1     1552.26     1566.75     18.88 o
   3  -7   1       70.57       64.76      1.89 o
   4  -7   1      559.13      543.55     12.79 o
   5  -7   1      147.09      147.03      5.27 o
   6  -7   1        2.66        2.56      1.48 o
   7  -7   1       74.99       85.40      6.83 o
  -8  -6   1       28.25       41.18      3.89 o
  -7  -6   1        4.35        8.11      2.42 o
  -6  -6   1      143.65      136.05      5.98 o
  -5  -6   1        0.45       -0.28      0.99 o
  -4  -6   1      269.10      262.11      5.38 o
  -3  -6   1      101.54      104.33      2.32 o
  -2  -6   1      265.60      273.15      4.04 o
  -1  -6   1     4588.92     5235.41     59.77 o
   0  -6   1        1.67        3.56      0.49 o
   1  -6   1      248.77      262.75      3.81 o
   2  -6   1       42.49       48.82      1.45 o
   3  -6   1      542.46      544.72      7.46 o
   4  -6   1        9.46        9.70      1.48 o
   5  -6   1       67.52       77.11      5.38 o
   6  -6   1       61.96       67.98      2.96 o
   7  -6   1       54.33       58.50      4.23 o
   8  -6   1        0.55       -0.85      3.42 o
  -8  -5   1        8.13        9.96      2.67 o
  -7  -5   1      103.14       92.75      4.83 o
  -6  -5   1       10.89       11.54      2.42 o
  -5  -5   1      492.64      484.14      8.85 o
  -4  -5   1      232.99      230.88      4.75 o
  -3  -5   1     1478.91     1572.34     18.99 o
  -2  -5   1      815.50      948.27     11.63 o
  -1  -5   1     4892.93     5179.62     59.02 o
   0  -5   1      139.70      179.06      3.45 o
   1  -5   1     1118.91     1111.65     13.33 o
   2  -5   1       46.07       56.95      1.45 o
   3  -5   1     3261.51     3334.66     38.84 o
   4  -5   1       15.50       15.21      1.57 o
   5  -5   1      757.31      729.92     11.99 o
   6  -5   1        1.94        0.11      1.09 o
   7  -5   1        3.35        7.26      2.42 o
   8  -5   1        3.06       -1.71      3.42 o
  -8  -4   1       51.82       53.46      4.23 o
  -7  -4   1       23.40       25.73      3.02 o
  -6  -4   1      120.05      103.85      4.83 o
  -5  -4   1        0.84       -0.64      1.06 o
  -4  -4   1       11.12        6.61      0.65 o
  -3  -4   1        7.61        4.88      0.65 o
  -2  -4   1     1262.28     1311.40     15.57 o
  -1  -4   1     3184.28     3457.04     39.49 o
   0  -4   1       56.63       57.22      1.81 o
   1  -4   1     5491.44     6079.62     68.94 o
   2  -4   1      178.99      152.65      2.56 o
   3  -4   1      307.42      328.73      4.76 o
   4  -4   1       61.89       64.32      2.48 o
   5  -4   1      716.55      711.02     11.66 o
   6  -4   1       34.89       33.07      2.26 o
   7  -4   1        0.57       -0.43      1.81 o
   8  -4   1        2.83        0.24      2.05 o
  -8  -3   1        5.98        6.47      2.56 o
  -7  -3   1       39.78       41.53      3.62 o
  -6  -3   1      117.93      117.99     10.67 o
  -5  -3   1       71.29       66.23      2.37 o
  -4  -3   1       29.06       14.39      1.00 o
  -3  -3   1      287.42      255.45      3.90 o
  -2  -3   1      165.25      174.38      2.75 o
  -1  -3   1     3472.72     3675.10     41.94 o
   0  -3   1    31973.44    36817.18    816.66 o
   1  -3   1     2917.12     3107.55     35.53 o
   2  -3   1      191.95      188.18      2.86 o
   3  -3   1      826.03      762.25      9.68 o
   4  -3   1       12.14        3.72      0.65 o
   5  -3   1     1756.96     1750.22     25.31 o
   6  -3   1      233.67      230.78      7.25 o
   7  -3   1        8.20        9.82      2.42 o
   8  -3   1       13.14       18.48      3.84 o
  -8  -2   1        9.59       11.45      3.84 o
  -7  -2   1        6.72        5.86      3.84 o
  -6  -2   1        5.60        7.86      1.81 o
  -5  -2   1      108.85      112.44      3.26 o
  -4  -2   1       14.41       19.04      1.00 o
  -3  -2   1       22.67       23.22      1.23 o
  -2  -2   1       28.57       25.48      0.85 o
  -1  -2   1     6369.59     6885.41     77.91 o
   0  -2   1       56.31       62.47      1.64 o
   1  -2   1     4943.99     5096.53     57.85 o
   2  -2   1       15.34       19.48      1.23 o
   3  -2   1      383.93      366.67      5.19 o
   4  -2   1        0.19       -0.54      0.54 o
   5  -2   1      426.72      405.46      7.36 o
   6  -2   1      503.29      533.12     12.08 o
   7  -2   1       26.56       31.76      3.28 o
   8  -2   1       17.71       20.64      3.02 o
  -8  -1   1       28.31       30.77      3.62 o
  -7  -1   1      199.83      197.27     17.08 o
  -6  -1   1      127.26      110.73      4.83 o
  -5  -1   1      126.95      142.00      3.52 o
  -4  -1   1      676.40      707.48     13.54 o
  -3  -1   1       90.52       85.66      1.89 o
  -2  -1   1      919.21      918.89     10.98 o
  -1  -1   1      283.21      244.01      3.45 o
   0  -1   1        8.60       11.96      0.60 o
   1  -1   1        1.08        3.74      0.49 o
   2  -1   1       26.28       26.10      1.00 o
   3  -1   1      331.18      336.95      7.04 o
   4  -1   1      234.83      219.67      3.47 o
   5  -1   1       44.83       47.59      2.26 o
   6  -1   1       69.79       68.42      3.89 o
   7  -1   1      184.68      169.69     12.81 o
   8  -1   1       32.38       30.84      8.54 o
  -8   0   1        0.23        2.32      2.05 o
  -7   0   1      217.03      196.96      6.92 o
  -6   0   1      220.79      191.39      6.32 o
  -5   0   1       61.64       54.14      4.27 o
  -4   0   1      128.45      174.50      3.18 o
  -3   0   1        0.73        0.00      0.49 o
  -2   0   1      366.42      383.12      4.93 o
  -1   0   1        1.28        0.85      0.60 o
   0   0   1      417.14        0.00      8.54 o
   1   0   1      382.85      402.83      5.01 o
   2   0   1       22.36       16.00      0.65 o
   3   0   1       83.14       58.79      1.60 o
   4   0   1       38.95       45.65      1.45 o
   5   0   1       47.59       54.12      2.26 o
   6   0   1      242.93      237.84      7.25 o
   7   0   1       41.38       41.95      4.70 o
   8   0   1        4.01       -1.81      1.81 o
  -8   1   1       55.61       59.52      4.50 o
  -7   1   1       13.50       14.72      2.42 o
  -6   1   1      125.75      110.67      4.83 o
  -5   1   1      100.41      113.33      3.26 o
  -4   1   1      188.60      154.92      3.33 o
  -3   1   1     1755.51     1855.25     21.97 o
  -2   1   1     1831.88     1951.96     22.62 o
  -1   1   1     2262.52     2503.10     28.50 o
   1   1   1      550.12      601.61      7.14 o
   2   1   1        0.52        1.71      0.43 o
   3   1   1      876.02      983.07     12.05 o
   4   1   1      406.36      379.61      5.50 o
   5   1   1       27.98       21.98      1.76 o
   6   1   1       87.94       72.95      3.89 o
   7   1   1        2.52        4.03      2.05 o
   8   1   1       15.88       18.79      3.02 o
  -8   2   1        0.58        0.85      2.99 o
  -7   2   1        0.24        2.32      2.05 o
  -6   2   1      105.83      112.30      4.83 o
  -5   2   1       80.53       82.77      3.20 o
  -4   2   1      449.86      527.74      7.34 o
  -3   2   1     1036.24     1143.80     13.85 o
  -2   2   1     1262.39     1271.10     14.94 o
  -1   2   1      237.95      217.45      2.99 o
   0   2   1       49.35       51.71      0.85 o
   1   2   1    27075.60    31354.47    352.84 o
   2   2   1        1.24        2.13      0.43 o
   3   2   1     4028.84     4202.08     48.24 o
   4   2   1       56.03       72.05      1.89 o
   5   2   1      411.41      404.12      8.09 o
   6   2   1      270.10      275.30     20.92 o
   7   2   1      148.07      150.73      6.04 o
   8   2   1        5.94        6.83      2.42 o
  -8   3   1       20.23       28.21      3.62 o
  -7   3   1       11.18       12.81      2.42 o
  -6   3   1      292.95      310.34     10.25 o
  -5   3   1        2.75        5.52      1.24 o
  -4   3   1      327.21      325.44      5.10 o
  -3   3   1       32.31       14.72      0.99 o
  -2   3   1     2600.02     2709.38     31.37 o
  -1   3   1     1980.40     2134.25     24.55 o
   0   3   1     8849.30     9204.99    104.38 o
   1   3   1    25374.13    29060.05    349.45 o
   2   3   1     1177.61     1233.66     16.92 o
   3   3   1     1140.49     1329.62     16.11 o
   4   3   1      191.09      191.26      3.45 o
   5   3   1      146.49      148.27      4.50 o
   6   3   1      391.51      369.41      9.66 o
   7   3   1       38.65       29.26      3.02 o
   8   3   1        0.03        0.00      2.05 o
  -8   4   1        0.49        3.84      2.42 o
  -7   4   1      129.93      124.83      5.43 o
  -6   4   1       38.22       37.39      3.02 o
  -5   4   1      122.26      113.18      3.26 o
  -4   4   1      205.87      200.15      3.61 o
  -3   4   1      334.12      347.83      5.10 o
  -2   4   1       58.39       56.15      1.36 o
  -1   4   1      931.93      974.47     11.74 o
   0   4   1      349.96      340.69      4.33 o
   1   4   1      145.60      205.62      2.86 o
   2   4   1      568.04      567.75      7.36 o
   3   4   1      605.19      682.94      8.84 o
   4   4   1      302.60      266.63      8.01 o
   5   4   1       10.39       12.37      1.24 o
   6   4   1      190.69      164.48      6.04 o
   7   4   1       20.30       14.57      2.42 o
   8   4   1       14.00        9.39      2.42 o
  -8   5   1        6.55        5.98      4.27 o
  -7   5   1        7.04        7.32      2.56 o
  -6   5   1       18.45       23.56      3.42 o
  -5   5   1      198.40      195.65      4.75 o
  -4   5   1      344.22      376.28      5.73 o
  -3   5   1     1011.87     1015.85     12.80 o
  -2   5   1      160.57      153.68      2.65 o
  -1   5   1      639.75      627.78      7.77 o
   0   5   1       55.34       47.51      1.12 o
   1   5   1       24.85       47.78      1.59 o
   2   5   1     3301.88     4082.09     46.85 o
   3   5   1      170.24      178.58      3.18 o
   4   5   1        1.66        2.56      0.65 o
   5   5   1      481.29      481.55      8.64 o
   6   5   1       35.00       41.42      3.02 o
   7   5   1      171.62      157.43      6.83 o
   8   5   1       24.56       35.03      3.62 o
  -8   6   1        0.48       -2.56      2.56 o
  -7   6   1        5.28        4.51      2.05 o
  -6   6   1      198.04      197.77      6.32 o
  -5   6   1      411.36      421.04      7.89 o
  -4   6   1      484.90      446.63     11.09 o
  -3   6   1      220.41      214.92      3.72 o
  -2   6   1       20.53       11.03      0.85 o
  -1   6   1       12.15        9.93      1.14 o
   0   6   1     1652.82     1715.33     23.50 o
   1   6   1       20.55       26.52      1.00 o
   2   6   1     4388.08     5467.08     62.43 o
   3   6   1       74.76       51.28      1.97 o
   4   6   1      862.82      827.91     11.08 o
   5   6   1      115.72      107.43      3.26 o
   6   6   1      149.54      135.78      5.43 o
   7   6   1      153.08      157.22      6.32 o
   8   6   1       29.08       37.39      3.89 o
  -7   7   1       42.29       47.75      6.83 o
  -6   7   1       38.18       44.05      2.76 o
  -5   7   1        3.19        6.55      1.48 o
  -4   7   1      684.81      663.01     11.00 o
  -3   7   1       64.11       58.26      3.51 o
  -2   7   1       87.50       90.35      2.47 o
  -1   7   1     1028.41     1045.16     12.78 o
   0   7   1       90.11      100.11      2.77 o
   1   7   1     1509.16     1732.33     20.48 o
   2   7   1     3820.88     4238.65     48.77 o
   3   7   1     1086.52     1134.50     16.43 o
   4   7   1      125.39      132.51      2.94 o
   5   7   1       14.01       11.55      1.92 o
   6   7   1       92.63       86.68      4.23 o
   7   7   1       16.33       14.78      2.67 o
   8   7   1       31.48       34.16      5.12 o
  -7   8   1        0.01        3.42      2.56 o
  -6   8   1        5.65        5.55      1.81 o
  -5   8   1       27.45       25.64      2.41 o
  -4   8   1      285.99      285.79      8.18 o
  -3   8   1        4.20        5.45      0.85 o
  -2   8   1     1122.94     1178.72     14.61 o
  -1   8   1       87.51       78.88      3.08 o
   0   8   1      171.38      150.91      3.45 o
   1   8   1      355.34      352.42      4.95 o
   2   8   1       78.68      100.06      2.24 o
   3   8   1      977.56     1008.38     19.67 o
   4   8   1       38.90       42.22      2.10 o
   5   8   1       91.33       96.56      3.10 o
   6   8   1       48.98       52.69      3.62 o
   7   8   1       75.71       81.04      4.50 o
   8   8   1      118.26      146.03      8.54 o
  -7   9   1        5.90        6.83      3.42 o
  -6   9   1       58.74       60.23      3.62 o
  -5   9   1       86.15       72.23      3.62 o
  -4   9   1      448.67      449.16     13.24 o
  -3   9   1       41.44       40.56      2.10 o
  -2   9   1      345.97      301.21      7.26 o
  -1   9   1       52.97       51.91      1.97 o
   0   9   1     1073.81     1123.37     16.43 o
   1   9   1       10.65        8.39      1.09 o
   2   9   1      256.41      281.71      5.57 o
   3   9   1       16.89       16.34      1.28 o
   4   9   1        0.14        0.57      0.99 o
   5   9   1        2.19        2.68      1.24 o
   6   9   1        0.15        1.28      1.81 o
   7   9   1        1.04        1.95      2.05 o
  -6  10   1        2.77        0.43      1.81 o
  -5  10   1       54.58       55.51      3.62 o
  -4  10   1        2.80        3.42      2.13 o
  -3  10   1      220.44      215.86      5.08 o
  -2  10   1        0.11        0.28      0.99 o
  -1  10   1      945.10      874.96     13.47 o
   0  10   1       53.75       56.82      3.52 o
   1  10   1        0.21        1.42      0.99 o
   2  10   1      613.49      637.05     10.51 o
   3  10   1       55.96       60.42      2.47 o
   4  10   1        7.19        8.24      1.81 o
   5  10   1      121.26      115.09      4.50 o
   6  10   1       23.51       28.02      2.67 o
   7  10   1       11.95       17.08      4.27 o
  -6  11   1       14.72       18.35      3.84 o
  -5  11   1       35.99       29.63      5.12 o
  -4  11   1        0.26       -1.21      1.21 o
  -3  11   1        0.14        0.57      0.99 o
  -2  11   1      270.42      242.01      5.42 o
  -1  11   1        1.67        2.99      1.51 o
   0  11   1      464.24      440.18      7.89 o
   1  11   1       93.26       89.99      2.96 o
   2  11   1        8.31       11.15      1.48 o
   3  11   1     1498.88     1445.28     21.53 o
   4  11   1        6.50        7.26      1.81 o
   5  11   1        7.65        7.08      2.05 o
   6  11   1       19.67       26.29      4.27 o
  -6  12   1        3.96        1.71      1.81 o
  -5  12   1        8.29       10.08      2.05 o
  -4  12   1       55.69       59.36      3.62 o
  -3  12   1      148.10      156.25      4.59 o
  -2  12   1       38.71       39.80      3.10 o
  -1  12   1        6.78        6.66      1.24 o
   0  12   1      276.27      272.69      5.74 o
   1  12   1      157.27      154.12      5.74 o
   2  12   1      594.81      603.99     11.42 o
   3  12   1      199.45      194.25      8.97 o
   4  12   1      376.86      355.44      9.35 o
   5  12   1        2.14        5.12      1.81 o
   6  12   1       41.36       48.05      5.55 o
  -5  13   1        3.11        5.55      1.81 o
  -4  13   1       42.20       45.27      3.42 o
  -3  13   1        8.05        8.75      2.13 o
  -2  13   1       36.50       34.48      2.26 o
  -1  13   1       38.18       37.71      2.26 o
   0  13   1      100.06       91.42      3.26 o
   1  13   1       12.15       14.30      1.76 o
   2  13   1      193.75      172.57      4.59 o
   3  13   1        2.99        3.99      1.48 o
   4  13   1       38.45       37.27      3.02 o
   5  13   1       17.79       21.52      2.99 o
   6  13   1        0.15       -0.85      1.81 o
  -5  14   1       10.78       16.13      5.12 o
  -4  14   1       41.55       54.88      8.97 o
  -3  14   1       86.19       85.21      4.50 o
  -2  14   1       71.74       77.03      3.26 o
  -1  14   1       21.36       22.09      1.99 o
   0  14   1      129.62      133.33      4.25 o
   1  14   1       16.78       16.32      1.76 o
   2  14   1       64.15       73.91      3.10 o
   3  14   1        1.86        3.42      1.71 o
   4  14   1       15.80       22.05      2.67 o
   5  14   1        8.21        9.82      2.42 o
  -4  15   1       10.31       11.34      3.84 o
  -3  15   1       48.06       44.15      3.84 o
  -2  15   1       53.45       63.74      3.75 o
  -1  15   1        4.24        4.93      1.31 o
   0  15   1        1.84        2.68      1.24 o
   1  15   1       31.31       24.06      2.78 o
   2  15   1        0.37        1.22      1.29 o
   3  15   1      174.68      138.43      5.43 o
   4  15   1       33.69       31.14      3.28 o
   5  15   1       27.98       36.86      5.98 o
  -3  16   1       57.58       63.65      4.23 o
  -2  16   1      153.97      169.02      5.24 o
  -1  16   1       26.20       27.71      2.37 o
   0  16   1      183.13      187.27      5.38 o
   1  16   1        2.91        4.04      1.67 o
   2  16   1      103.58      102.37      7.83 o
   3  16   1        0.01        1.14      1.53 o
   4  16   1       31.60       50.09      4.27 o
  -2  17   1       10.17       10.85      2.20 o
  -1  17   1       40.31       38.13      3.75 o
   0  17   1       64.56       79.67      3.88 o
   1  17   1        2.06        1.11      1.76 o
   2  17   1        7.59        5.12      1.76 o
   3  17   1       49.10       58.07      5.12 o
  -1  18   1        0.42        0.85      3.42 o
   0  18   1       14.76       16.23      5.12 o
   1  18   1       65.00       80.28      6.83 o
  -2 -17   2        2.64        8.54      2.56 o
  -1 -17   2        3.33        6.06      1.83 o
   0 -17   2        4.17        1.92      1.39 o
   1 -17   2        0.49        0.43      2.11 o
   2 -17   2        0.11        1.71      2.56 o
  -3 -16   2        0.71        1.28      2.13 o
  -2 -16   2        3.44        2.56      1.81 o
  -1 -16   2        0.01       -1.42      1.42 o
   0 -16   2        1.28       -1.24      1.24 o
   1 -16   2        0.01        1.49      1.39 o
   2 -16   2        2.43        2.32      2.05 o
   3 -16   2       18.98       16.23      3.42 o
  -4 -15   2      103.41      113.61      5.43 o
  -3 -15   2       15.95       17.61      2.67 o
  -2 -15   2      106.36      112.85      9.82 o
  -1 -15   2       12.64       22.59      2.71 o
   0 -15   2      132.51      126.95      4.25 o
   1 -15   2      100.27       82.90      3.59 o
   2 -15   2      382.30      379.01     16.23 o
   3 -15   2       47.20       38.73      3.62 o
   4 -15   2       14.45       13.66      3.42 o
  -5 -14   2       40.28       42.70      3.62 o
  -4 -14   2       19.10       18.45      2.42 o
  -3 -14   2       37.30       32.47      3.02 o
  -2 -14   2        2.77        3.42      1.48 o
  -1 -14   2       41.09       38.32      4.25 o
   0 -14   2        0.67       -1.09      1.09 o
   1 -14   2       24.81       24.45      2.10 o
   2 -14   2       36.89       36.52      2.60 o
   3 -14   2      183.10      174.93     19.21 o
   4 -14   2       21.59       19.86      2.67 o
  -6 -13   2       72.55       78.57      6.83 o
  -5 -13   2        1.89        0.51      1.71 o
  -4 -13   2      392.60      387.72     10.27 o
  -3 -13   2        2.08        5.12      1.81 o
  -2 -13   2      387.25      394.53      9.26 o
  -1 -13   2       26.93       30.93      1.97 o
   0 -13   2      254.49      249.48      5.92 o
   1 -13   2       23.55       24.09      2.26 o
   2 -13   2        0.55        3.73      3.35 o
   3 -13   2       10.97        8.88      2.05 o
   4 -13   2       29.54       34.35      3.02 o
   5 -13   2        1.89        0.17      1.42 o
  -6 -12   2        7.49       11.69      3.42 o
  -5 -12   2       23.46       24.88      2.99 o
  -4 -12   2       99.81       86.73      4.23 o
  -3 -12   2      152.64      151.00      6.40 o
  -2 -12   2      104.96       93.09      3.62 o
  -1 -12   2       23.82       24.20      1.97 o
   0 -12   2      221.57      210.39      4.93 o
   1 -12   2      267.85      254.85      5.74 o
   2 -12   2      174.19      155.67      4.44 o
   3 -12   2        3.04        0.17      1.42 o
   4 -12   2        3.38        6.40      1.81 o
   5 -12   2       18.66       20.30      2.42 o
  -6 -11   2       57.65       68.22      4.50 o
  -5 -11   2        0.38        0.85      2.13 o
  -4 -11   2      221.55      221.30      6.64 o
  -3 -11   2       40.97       40.27      4.70 o
  -2 -11   2      598.45      583.49     12.37 o
  -1 -11   2        7.36        4.61      1.24 o
   0 -11   2      639.42      660.16     11.00 o
   1 -11   2      132.68      118.65      3.59 o
   2 -11   2      247.65      258.86      5.74 o
   3 -11   2      522.60      508.68     17.08 o
   4 -11   2      222.63      193.32      6.32 o
   5 -11   2        1.45        0.00      1.81 o
   6 -11   2        0.34       -0.43      1.81 o
  -7 -10   2        0.59        0.00      2.56 o
  -6 -10   2        5.58        7.26      1.81 o
  -5 -10   2        1.67        1.28      1.28 o
  -4 -10   2      184.83      183.67      6.04 o
  -3 -10   2        7.54        4.27      1.42 o
  -2 -10   2      496.15      482.49     14.09 o
  -1 -10   2      310.17      262.63      9.35 o
   0 -10   2       84.17       69.26      2.47 o
   1 -10   2      119.87      106.49      3.10 o
   2 -10   2      124.56      115.40      3.26 o
   3 -10   2        1.91        1.71      1.21 o
   4 -10   2      434.77      421.08     19.64 o
   5 -10   2        8.11        9.84      1.81 o
   6 -10   2        1.04        2.13      1.81 o
  -6  -9   2      203.79      200.16      6.56 o
  -5  -9   2       36.18       31.21      3.42 o
  -4  -9   2      144.11      142.76      5.11 o
  -3  -9   2       40.48       36.89      1.97 o
  -2  -9   2      569.14      587.98     11.76 o
  -1  -9   2        0.65        0.85      0.81 o
   0  -9   2       15.88       21.00      1.48 o
   1  -9   2      145.97      120.57      3.26 o
   2  -9   2      111.53      110.62      3.10 o
   3  -9   2       44.44       48.31      2.53 o
   4  -9   2        3.93        7.47      2.13 o
   5  -9   2       29.66       20.08      2.42 o
   6  -9   2        0.45        1.02      1.42 o
  -7  -8   2        1.52        9.20      2.99 o
  -6  -8   2       62.07       58.48      3.10 o
  -5  -8   2      141.52      137.58      4.09 o
  -4  -8   2      169.63      155.70      4.09 o
  -3  -8   2       41.14       40.61      1.71 o
  -2  -8   2      269.47      261.14      4.88 o
  -1  -8   2     2625.33     2723.86     37.31 o
   0  -8   2      273.78      230.73      4.44 o
   1  -8   2      214.15      209.42      4.44 o
   2  -8   2      219.76      193.59      5.90 o
   3  -8   2        1.44        2.85      0.99 o
   4  -8   2      572.41      538.10     12.08 o
   5  -8   2       88.32       85.40      4.23 o
   6  -8   2      169.53      157.62      6.04 o
   7  -8   2        7.60        6.83      3.42 o
  -8  -7   2       82.64       99.92      7.69 o
  -7  -7   2        4.14        0.00      2.56 o
  -6  -7   2      193.93      194.06      6.09 o
  -5  -7   2      350.38      328.77      6.87 o
  -4  -7   2       55.76       54.64      2.26 o
  -3  -7   2      336.47      317.54      4.90 o
  -2  -7   2      158.71      163.20      2.94 o
  -1  -7   2        1.47        4.53      0.69 o
   0  -7   2       22.66       16.13      1.09 o
   1  -7   2      268.15      306.64      5.57 o
   2  -7   2      184.40      203.51      3.47 o
   3  -7   2       22.79       22.71      1.62 o
   4  -7   2       22.91       18.42      1.76 o
   5  -7   2       53.14       50.40      2.60 o
   6  -7   2      132.54      139.50      4.44 o
   7  -7   2        5.09        5.12      3.42 o
  -8  -6   2        0.01        0.85      2.56 o
  -7  -6   2        8.35       10.69      2.42 o
  -6  -6   2       95.87       86.03      3.89 o
  -5  -6   2        0.23        0.00      0.99 o
  -4  -6   2      281.69      268.13     11.88 o
  -3  -6   2      351.47      306.51      5.30 o
  -2  -6   2     3094.66     3318.43     38.42 o
  -1  -6   2      784.51      990.62     12.15 o
   0  -6   2     2423.54     2707.50     36.48 o
   1  -6   2     1214.43     1489.81     17.80 o
   2  -6   2      705.98      718.78      9.27 o
   3  -6   2        0.15        2.99      0.85 o
   4  -6   2      284.04      244.12      5.24 o
   5  -6   2      968.01      910.63     23.01 o
   6  -6   2       22.28       25.00      2.10 o
   7  -6   2        0.05       -1.81      1.81 o
   8  -6   2       10.00       10.25      4.27 o
  -8  -5   2       25.40       34.63      3.62 o
  -7  -5   2       21.45       24.88      3.02 o
  -6  -5   2       38.03       42.70      3.28 o
  -5  -5   2      276.64      279.12      8.97 o
  -4  -5   2       75.12       63.76      2.26 o
  -3  -5   2       17.37       17.19      0.99 o
  -2  -5   2        1.46        4.04      0.56 o
  -1  -5   2      134.01      131.90      2.71 o
   0  -5   2       92.44       99.81      2.26 o
   1  -5   2      210.71      214.61      3.13 o
   2  -5   2      190.16      181.59      3.03 o
   3  -5   2       13.66        7.96      0.85 o
   4  -5   2        0.99        0.00      0.99 o
   5  -5   2      256.64      261.68      6.53 o
   6  -5   2       73.58       67.03      3.12 o
   7  -5   2       21.79       23.26      3.84 o
   8  -5   2       40.79       50.39      5.98 o
  -8  -4   2        6.42        6.62      2.20 o
  -7  -4   2       60.21       51.25      3.62 o
  -6  -4   2        9.43       10.17      2.56 o
  -5  -4   2      360.22      350.64      6.87 o
  -4  -4   2       60.98       58.99      2.26 o
  -3  -4   2     1899.16     2071.41     24.43 o
  -2  -4   2      932.78      982.46     11.94 o
  -1  -4   2     1345.50     1390.48     16.33 o
   0  -4   2    13124.43    14478.42    188.96 o
   1  -4   2     3071.44     3378.91     38.63 o
   2  -4   2     1292.09     1395.22     16.64 o
   3  -4   2     1191.94     1224.24     14.92 o
   4  -4   2       45.61       41.07      1.97 o
   5  -4   2      303.55      290.66      6.07 o
   6  -4   2       11.05       12.62      1.76 o
   7  -4   2      102.27       96.95      4.83 o
   8  -4   2       35.82       33.87      3.62 o
  -8  -3   2        0.50        1.59      2.05 o
  -7  -3   2        7.86        7.08      2.05 o
  -6  -3   2        8.11       10.91      2.42 o
  -5  -3   2       78.99       69.64      2.76 o
  -4  -3   2        0.04        2.13      0.91 o
  -3  -3   2       39.89       50.70      1.45 o
  -2  -3   2     2087.10     2154.57     24.97 o
  -1  -3   2      110.99      121.54      1.89 o
   0  -3   2      192.48      189.66      2.96 o
   1  -3   2     1475.98     1730.87     20.06 o
   2  -3   2     2574.38     2856.81     32.86 o
   3  -3   2       79.77       98.38      2.00 o
   4  -3   2       92.30       74.42      2.47 o
   5  -3   2        2.08        2.24      1.09 o
   6  -3   2      366.07      353.55      7.36 o
   7  -3   2      173.59      154.58      6.04 o
   8  -3   2       58.69       58.67      4.50 o
  -8  -2   2        3.68        3.05      2.05 o
  -7  -2   2        9.63       11.54      2.42 o
  -6  -2   2      594.69      545.99     23.48 o
  -5  -2   2      830.17      810.89     14.60 o
  -4  -2   2        5.01       11.95      0.74 o
  -3  -2   2     1392.86     1387.15     16.64 o
  -2  -2   2      814.45      829.65     11.50 o
  -1  -2   2     8321.33     9041.49    102.14 o
   0  -2   2     4061.14     4103.17     46.75 o
   1  -2   2    39654.51    41350.79   1183.33 o
   2  -2   2     3805.56     4090.68     46.75 o
   3  -2   2     1854.25     1971.92     23.14 o
   4  -2   2      397.60      365.19      6.56 o
   5  -2   2       17.81       20.08      1.76 o
   6  -2   2     1355.47     1334.55     20.20 o
   7  -2   2      125.75      134.13      6.40 o
   8  -2   2       54.46       56.79      4.23 o
  -8  -1   2        6.64        6.22      2.05 o
  -7  -1   2        9.13        8.05      2.05 o
  -6  -1   2      346.24      334.09      9.06 o
  -5  -1   2      112.86      108.26      3.26 o
  -4  -1   2       73.27       76.41      2.70 o
  -3  -1   2      468.86      548.45     11.52 o
  -2  -1   2      503.65      493.20      6.27 o
  -1  -1   2      304.71      370.47      5.42 o
   0  -1   2       24.62       22.01      0.43 o
   1  -1   2    27379.51    30363.27    529.66 o
   2  -1   2       16.88       12.72      0.62 o
   3  -1   2     2183.18     2233.78     26.13 o
   4  -1   2      335.93      332.98      4.95 o
   5  -1   2       38.15       37.61      1.97 o
   6  -1   2      737.01      731.61     15.39 o
   7  -1   2        3.11        2.56      1.81 o
   8  -1   2       17.02       15.09      3.42 o
  -8   0   2       48.05       50.47      6.83 o
  -7   0   2      159.57      165.42      6.32 o
  -6   0   2      120.56      118.29      4.83 o
  -5   0   2      238.83      218.79      5.71 o
  -4   0   2      568.00      538.03      7.28 o
  -3   0   2     1576.34     1733.59     20.38 o
  -2   0   2      369.39      382.79      4.90 o
  -1   0   2     1674.71     1822.56     24.15 o
   0   0   2      569.25      609.63      7.26 o
   1   0   2      415.80      490.92      6.90 o
   2   0   2      163.85      183.26      2.59 o
   3   0   2      717.80      812.11     10.11 o
   4   0   2      656.97      634.70      8.39 o
   5   0   2        1.68       -0.64      0.70 o
   6   0   2      408.03      404.86     10.27 o
   7   0   2       64.39       70.03      4.23 o
   8   0   2       38.04       41.65      3.89 o
  -8   1   2        0.47       -1.53      1.53 o
  -7   1   2        1.44        2.56      1.81 o
  -6   1   2      222.32      209.66      6.64 o
  -5   1   2       33.86       35.10      2.42 o
  -4   1   2      145.44      170.63      3.03 o
  -3   1   2        5.28        2.42      0.54 o
  -2   1   2      386.57      414.66      5.90 o
  -1   1   2     2623.54     2977.52     33.94 o
   0   1   2     1160.15     1129.55     23.91 o
   1   1   2       25.63       30.79      0.65 o
   2   1   2      596.52      578.18      7.14 o
   3   1   2       54.28       48.68      1.85 o
   4   1   2       61.72       52.63      1.56 o
   5   1   2       42.11       46.51      2.10 o
   6   1   2      234.03      226.75      7.69 o
   7   1   2      188.70      181.94     10.67 o
   8   1   2       20.10       24.62      3.42 o
  -8   2   2       51.02       57.27      4.23 o
  -7   2   2      160.11      157.70      9.39 o
  -6   2   2        1.96        0.85      1.81 o
  -5   2   2        1.12        0.64      0.75 o
  -4   2   2      719.13      758.71      9.91 o
  -3   2   2      160.95      151.11      2.75 o
  -2   2   2      503.10      471.20      6.08 o
  -1   2   2     1205.45     1329.66     15.48 o
   0   2   2      597.60      586.16      6.93 o
   1   2   2      102.15       94.63      1.71 o
   2   2   2     2452.37     2582.34     34.51 o
   3   2   2     2641.84     3123.85     36.07 o
   4   2   2       41.27       37.41      1.45 o
   5   2   2        0.31        0.43      0.70 o
   6   2   2      151.07      132.06      5.11 o
   7   2   2      185.22      177.25      6.64 o
   8   2   2        4.60        8.11      2.42 o
  -8   3   2        0.45       -0.85      2.05 o
  -7   3   2       12.85       11.96      2.42 o
  -6   3   2       77.54       78.90      5.12 o
  -5   3   2        2.51        4.06      1.09 o
  -4   3   2        0.25        1.14      0.54 o
  -3   3   2      917.11      987.46     12.37 o
  -2   3   2       21.80       29.49      0.85 o
  -1   3   2      126.30      122.80      2.00 o
   0   3   2      127.94      161.41      2.32 o
   1   3   2    11165.84    12301.63    138.64 o
   2   3   2     3917.57     4541.71     51.87 o
   3   3   2     2805.53     3162.01     36.71 o
   4   3   2      416.09      398.23      5.84 o
   5   3   2      537.10      538.25     10.72 o
   6   3   2       28.34       23.88      5.12 o
   7   3   2       55.32       46.58      3.62 o
   8   3   2        8.90        7.41      3.84 o
  -8   4   2        8.53        9.39      3.84 o
  -7   4   2      414.40      418.94     10.87 o
  -6   4   2       61.31       59.60      3.84 o
  -5   4   2      276.02      254.74      5.53 o
  -4   4   2      270.49      251.14      4.33 o
  -3   4   2     1307.56     1369.50     16.64 o
  -2   4   2      148.11      153.94      2.56 o
  -1   4   2     7222.91     7541.60     85.27 o
   0   4   2     6850.55     6984.49     79.19 o
   1   4   2     4587.79     5027.79     58.06 o
   2   4   2      783.71      891.03     10.78 o
   3   4   2       27.06       34.42      1.28 o
   4   4   2       97.65      120.85      3.08 o
   5   4   2       27.18       27.19      2.18 o
   6   4   2       23.42       16.66      2.42 o
   7   4   2       65.48       72.60      4.23 o
   8   4   2       11.58       13.08      2.67 o
  -8   5   2        0.60        1.10      2.05 o
  -7   5   2       24.38       30.08      3.28 o
  -6   5   2        0.32        1.28      2.13 o
  -5   5   2       10.80       10.71      1.30 o
  -4   5   2       40.71       43.70      2.71 o
  -3   5   2      222.52      197.21      3.42 o
  -2   5   2     1195.17     1247.01     15.15 o
  -1   5   2      886.53      906.29     10.99 o
   0   5   2        4.62        3.05      0.43 o
   1   5   2     4132.53     4688.67     53.36 o
   2   5   2      667.95      675.33      8.64 o
   3   5   2      113.54      116.14      2.32 o
   4   5   2     1031.88     1056.25     13.54 o
   5   5   2       59.48       43.09      2.26 o
   6   5   2        1.94        1.02      1.42 o
   7   5   2       75.01       75.92      4.50 o
   8   5   2      130.95      143.19      6.32 o
  -8   6   2        0.01        2.56      3.42 o
  -7   6   2        9.24        5.61      2.56 o
  -6   6   2        7.22        5.55      1.81 o
  -5   6   2      115.95      124.01      3.76 o
  -4   6   2       12.41       11.63      1.12 o
  -3   6   2      956.13      960.33     12.16 o
  -2   6   2       47.38       47.24      2.10 o
  -1   6   2      366.78      343.54      7.64 o
   0   6   2      430.22      485.32      6.16 o
   1   6   2       12.73       17.93      1.11 o
   2   6   2     1106.84     1230.12     14.94 o
   3   6   2       32.73       55.75      1.97 o
   4   6   2      119.80      123.60      2.75 o
   5   6   2      526.10      507.21     10.55 o
   6   6   2       92.43       79.87      5.98 o
   7   6   2        0.14       -1.81      1.81 o
   8   6   2       17.97       26.91      3.28 o
  -7   7   2       79.63       79.51      6.40 o
  -6   7   2      118.83      119.18      5.12 o
  -5   7   2       49.35       50.83      2.47 o
  -4   7   2      383.99      390.36      6.18 o
  -3   7   2      423.93      449.98      6.61 o
  -2   7   2       25.37       29.75      1.28 o
  -1   7   2      475.90      526.13      7.01 o
   0   7   2       92.97       76.61      1.63 o
   1   7   2       46.18       60.15      1.99 o
   2   7   2     1401.04     1437.50     17.50 o
   3   7   2      672.03      765.47     10.03 o
   4   7   2      421.17      418.07      7.77 o
   5   7   2      211.99      202.68      4.75 o
   6   7   2       46.85       45.56      3.28 o
   7   7   2        2.19        7.26      1.81 o
   8   7   2        0.35        1.46      2.05 o
  -7   8   2      134.09      142.62      8.54 o
  -6   8   2       59.42       56.87      3.62 o
  -5   8   2      264.48      280.60      6.23 o
  -4   8   2       60.48       61.78      2.47 o
  -3   8   2      104.33      101.49      2.50 o
  -2   8   2      196.34      189.13      3.29 o
  -1   8   2        4.23        2.42      0.54 o
   0   8   2       41.44       54.08      1.73 o
   1   8   2       63.63       62.00      1.60 o
   2   8   2      101.24      102.19      3.45 o
   3   8   2      152.61      174.49      3.29 o
   4   8   2       87.45       72.31      2.22 o
   5   8   2      134.32      118.27      3.59 o
   6   8   2       10.05       15.56      2.42 o
   7   8   2       19.65       25.73      3.02 o
   8   8   2       30.53       43.55      5.12 o
  -7   9   2        0.31       -1.71      2.56 o
  -6   9   2        1.40        3.42      3.42 o
  -5   9   2       91.39       76.87      3.62 o
  -4   9   2       11.10        6.40      1.81 o
  -3   9   2      636.78      628.30     10.33 o
  -2   9   2      191.52      195.28      4.44 o
  -1   9   2       16.04       27.72      1.48 o
   0   9   2      683.77      691.99     10.85 o
   1   9   2      224.31      195.82      7.31 o
   2   9   2     1249.72     1328.92     16.43 o
   3   9   2        6.11       11.65      1.12 o
   4   9   2      127.44      122.18      3.08 o
   5   9   2      278.94      286.68      6.07 o
   6   9   2       63.77       67.11      3.89 o
   7   9   2       69.21       70.75      8.11 o
  -7  10   2       23.60       31.60      5.12 o
  -6  10   2        8.28       10.46      2.05 o
  -5  10   2        5.86        8.63      1.81 o
  -4  10   2      183.92      196.85      6.04 o
  -3  10   2      344.55      351.35      6.73 o
  -2  10   2       81.21       79.60      6.40 o
  -1  10   2      184.53      196.94      4.51 o
   0  10   2      103.20      102.91      2.96 o
   1  10   2       31.43       31.80      1.76 o
   2  10   2      771.47      794.58     28.50 o
   3  10   2        7.21        4.38      1.09 o
   4  10   2      320.45      269.45      8.54 o
   5  10   2       21.87       23.87      2.99 o
   6  10   2       23.37       23.06      4.27 o
   7  10   2       25.64       34.16      5.12 o
  -6  11   2        0.10        0.00      1.81 o
  -5  11   2       42.18       52.96      3.62 o
  -4  11   2        3.26        1.37      1.71 o
  -3  11   2      303.46      307.15     10.60 o
  -2  11   2       46.95       43.97      3.12 o
  -1  11   2     1176.82     1183.84     17.91 o
   0  11   2      221.77      205.35      4.94 o
   1  11   2      466.37      414.48      7.71 o
   2  11   2      528.98      523.97      9.19 o
   3  11   2      585.62      596.52     10.18 o
   4  11   2      165.02      128.30      8.97 o
   5  11   2       77.11       69.91      3.89 o
   6  11   2       49.08       52.09      5.12 o
   7  11   2       36.97       40.14      5.98 o
  -6  12   2       12.65       16.93      2.42 o
  -5  12   2       12.13       11.54      2.42 o
  -4  12   2       32.36       23.18      2.42 o
  -3  12   2      160.09      159.84      9.70 o
  -2  12   2       38.36       40.08      2.26 o
  -1  12   2        0.67       -0.57      0.99 o
   0  12   2       16.09       17.64      1.76 o
   1  12   2      163.72      161.04      4.72 o
   2  12   2       26.52       29.71      1.97 o
   3  12   2      290.20      294.03      6.41 o
   4  12   2        0.48        1.71      1.42 o
   5  12   2       12.35       23.59      2.67 o
   6  12   2        2.13        1.71      1.81 o
  -5  13   2       16.71       19.17      3.84 o
  -4  13   2      195.12      186.95      6.32 o
  -3  13   2        3.68        2.85      1.48 o
  -2  13   2      385.57      399.41      8.04 o
  -1  13   2       21.48       21.84      2.10 o
   0  13   2       30.36       29.17      2.79 o
   1  13   2       74.20       75.93      3.10 o
   2  13   2      426.45      413.33     10.67 o
   3  13   2       39.57       37.82      2.26 o
   4  13   2       10.01       12.81      2.42 o
   5  13   2        0.80        0.43      2.13 o
   6  13   2       25.64       28.05      5.55 o
  -5  14   2        0.66        3.42      1.81 o
  -4  14   2       16.43       19.01      2.67 o
  -3  14   2       57.39       73.27      3.89 o
  -2  14   2      179.38      166.86      4.75 o
  -1  14   2        5.58        4.03      1.24 o
   0  14   2        6.21        7.08      1.24 o
   1  14   2        2.41        2.44      1.24 o
   2  14   2        7.49       10.10      1.60 o
   3  14   2      257.67      252.49      7.58 o
   4  14   2      285.07      246.38      7.85 o
   5  14   2       13.21       20.51      3.02 o
   6  14   2        0.00        3.42      3.42 o
  -4  15   2      153.67      149.45      6.04 o
  -3  15   2       10.05       10.04      2.05 o
  -2  15   2      158.63      150.82      4.75 o
  -1  15   2       12.83       15.21      1.76 o
   0  15   2      100.63       94.28      3.59 o
   1  15   2       11.14       10.27      1.76 o
   2  15   2      118.72      123.97      7.01 o
   3  15   2       56.60       42.87      3.28 o
   4  15   2       61.58       60.89      3.89 o
   5  15   2       30.18       37.60      3.62 o
  -4  16   2        5.13       15.37      3.42 o
  -3  16   2        5.63        8.75      2.13 o
  -2  16   2       15.38       19.22      2.26 o
  -1  16   2       13.33       12.78      2.21 o
   0  16   2        6.69        7.99      1.76 o
   1  16   2       46.29       46.40      3.15 o
   2  16   2       23.13       27.97      2.87 o
   3  16   2       20.87       21.35      3.42 o
   4  16   2        1.61        4.51      2.05 o
  -2  17   2       92.91       95.91      8.11 o
  -1  17   2        3.62        1.71      2.42 o
   0  17   2      174.63      204.14      7.25 o
   1  17   2        4.19        6.40      2.42 o
   2  17   2       30.05       27.07      3.62 o
  -1  18   2       79.82       81.13      7.69 o
   0  18   2        7.02        6.83      3.02 o
   1  18   2        0.54        0.85      3.42 o
  -2 -17   3      201.95      197.27     10.25 o
  -1 -17   3        6.76        7.09      1.85 o
   0 -17   3       24.51       34.86      3.28 o
   1 -17   3       10.26       13.91      2.26 o
  -3 -16   3       46.73       44.41      5.12 o
  -2 -16   3        4.43        5.49      2.05 o
  -1 -16   3       50.86       48.42      2.96 o
   0 -16   3        1.00       -0.20      1.31 o
   1 -16   3       31.74       33.30      2.76 o
   2 -16   3       16.31       13.59      2.67 o
  -4 -15   3        5.78        8.97      2.42 o
  -3 -15   3       25.54       27.35      3.02 o
  -2 -15   3       25.59       25.25      4.70 o
  -1 -15   3      114.37      131.28      7.70 o
   0 -15   3       29.59       26.61      2.26 o
   1 -15   3      351.24      335.21      8.55 o
   2 -15   3      151.95      171.37      7.26 o
   3 -15   3      110.33      106.58      8.54 o
  -5 -14   3        0.75        5.00      3.84 o
  -4 -14   3      143.05      124.37      5.43 o
  -3 -14   3       59.35       65.07      3.89 o
  -2 -14   3       79.76       75.31      3.89 o
  -1 -14   3       12.63       10.81      2.05 o
   0 -14   3        2.06        2.68      1.24 o
   1 -14   3       28.69       27.24      2.26 o
   2 -14   3        1.62        1.42      1.48 o
   3 -14   3       23.11       24.61      2.67 o
   4 -14   3        4.93        5.86      3.84 o
  -6 -13   3        0.58       -2.56      2.56 o
  -5 -13   3      124.42      139.22      6.04 o
  -4 -13   3        0.77        0.17      1.42 o
  -3 -13   3      106.89      113.19      4.83 o
  -2 -13   3       16.10       14.54      1.76 o
  -1 -13   3      353.15      335.67      7.06 o
   0 -13   3      354.87      331.75      7.06 o
   1 -13   3      202.35      186.17      7.85 o
   2 -13   3       26.54       25.52      2.10 o
   3 -13   3       52.08       53.83      6.83 o
   4 -13   3       23.83       21.69      2.67 o
   5 -13   3      141.25      146.08      6.04 o
  -6 -12   3      219.82      242.21      8.14 o
  -5 -12   3        5.83        6.71      2.05 o
  -4 -12   3       94.88       97.11      4.50 o
  -3 -12   3       17.70       18.10      2.42 o
  -2 -12   3        2.02        1.81      1.09 o
  -1 -12   3       17.20       16.53      1.88 o
   0 -12   3       40.29       39.70      2.52 o
   1 -12   3       50.67       42.86      3.59 o
   2 -12   3       51.30       58.93      2.96 o
   3 -12   3        1.66        3.42      2.56 o
   4 -12   3       60.77       56.79      3.62 o
   5 -12   3        0.15        1.71      2.13 o
  -6 -11   3        8.20        5.25      2.13 o
  -5 -11   3       33.23       36.74      3.02 o
  -4 -11   3       63.88       51.30      3.28 o
  -3 -11   3      233.74      221.35      6.64 o
  -2 -11   3       30.77       30.46      1.97 o
  -1 -11   3       28.24       18.47      1.60 o
   0 -11   3      135.85      125.84      3.59 o
   1 -11   3      575.88      583.30     10.02 o
   2 -11   3      130.01      124.47      3.76 o
   3 -11   3      425.75      422.79     10.27 o
   4 -11   3      174.39      163.13      6.04 o
   5 -11   3        2.72        2.56      1.81 o
   6 -11   3       58.44       61.59      4.23 o
  -6 -10   3      103.99      124.78      5.43 o
  -5 -10   3       72.19       65.47      3.62 o
  -4 -10   3       45.69       50.44      3.02 o
  -3 -10   3      658.78      624.39     13.29 o
  -2 -10   3      630.57      611.31     10.18 o
  -1 -10   3       82.62       68.90      2.60 o
   0 -10   3       36.19       34.05      1.97 o
   1 -10   3       26.48       18.26      1.69 o
   2 -10   3      537.32      525.82     19.38 o
   3 -10   3      154.11      135.75      7.26 o
   4 -10   3       10.76       13.91      2.99 o
   5 -10   3        0.19       -0.85      1.21 o
   6 -10   3        2.58        2.13      1.81 o
  -7  -9   3        8.74       16.23      4.27 o
  -6  -9   3       95.35       93.21      4.50 o
  -5  -9   3       17.36       14.23      2.05 o
  -4  -9   3      811.74      796.52     16.27 o
  -3  -9   3      657.31      640.50     13.29 o
  -2  -9   3      372.39      340.08      8.81 o
  -1  -9   3       85.62       94.33      2.96 o
   0  -9   3     3260.56     3288.66     45.30 o
   1  -9   3      137.62      129.56      3.45 o
   2  -9   3      637.76      573.90     14.09 o
   3  -9   3       85.62       82.87      3.62 o
   4  -9   3       41.31       32.65      2.67 o
   5  -9   3       16.21       13.72      2.42 o
   6  -9   3       64.85       67.51      4.23 o
   7  -9   3        6.97        7.69      2.56 o
  -7  -8   3       59.87       59.06      6.40 o
  -6  -8   3        5.46        4.55      1.48 o
  -5  -8   3       16.32       20.66      1.97 o
  -4  -8   3      248.04      248.32      8.81 o
  -3  -8   3      260.59      244.09      4.12 o
  -2  -8   3       21.96       32.57      3.85 o
  -1  -8   3      243.97      235.39      8.98 o
   0  -8   3       27.94       37.63      1.97 o
   1  -8   3       31.85       30.50      1.48 o
   2  -8   3       27.56       25.33      1.68 o
   3  -8   3        8.19        7.04      1.09 o
   4  -8   3      267.04      241.46      6.92 o
   5  -8   3      115.96      109.31      4.83 o
   6  -8   3       70.39       72.63      4.23 o
   7  -8   3       13.49       13.66      2.42 o
  -8  -7   3       49.74       64.05      5.98 o
  -7  -7   3       10.03       12.66      2.67 o
  -6  -7   3       53.64       63.21      2.88 o
  -5  -7   3        2.37        1.99      0.99 o
  -4  -7   3      192.47      167.43      4.09 o
  -3  -7   3       32.06       30.14      1.92 o
  -2  -7   3       91.45       84.77      1.89 o
  -1  -7   3      398.67      421.55      7.27 o
   0  -7   3      135.51       96.43      3.00 o
   1  -7   3      464.72      500.82      8.21 o
   2  -7   3      120.46      105.28      2.15 o
   3  -7   3      343.18      318.84      6.17 o
   4  -7   3      469.80      456.28      8.21 o
   5  -7   3       11.70       11.15      1.48 o
   6  -7   3       47.97       40.85      3.28 o
   7  -7   3       58.41       73.44      5.98 o
  -8  -6   3        0.08       -0.85      2.56 o
  -7  -6   3        5.07        5.73      2.05 o
  -6  -6   3      190.47      197.13      5.38 o
  -5  -6   3      415.07      398.53      7.86 o
  -4  -6   3       53.91       51.50      2.26 o
  -3  -6   3       60.66       56.90      1.56 o
  -2  -6   3      598.63      600.64      8.26 o
  -1  -6   3      561.89      611.90      7.87 o
   0  -6   3       44.18       44.19      1.48 o
   1  -6   3     2097.51     2365.25     27.63 o
   2  -6   3     1035.95     1185.57     14.50 o
   3  -6   3      248.65      257.29      7.15 o
   4  -6   3       17.70       20.08      1.71 o
   5  -6   3       24.57       26.23      1.97 o
   6  -6   3      271.42      278.13      6.56 o
   7  -6   3        1.62        3.05      2.05 o
  -8  -5   3        5.66        6.40      2.42 o
  -7  -5   3        1.24       -0.43      1.81 o
  -6  -5   3      119.27      123.07      4.00 o
  -5  -5   3     1360.24     1412.91     21.01 o
  -4  -5   3       46.32       49.24      2.10 o
  -3  -5   3      638.95      552.31      7.53 o
  -2  -5   3      437.72      457.82      6.18 o
  -1  -5   3       91.13       70.68      4.25 o
   0  -5   3      414.65      501.82      7.71 o
   1  -5   3     2187.74     2293.89     31.05 o
   2  -5   3        9.44       11.39      0.85 o
   3  -5   3      468.21      438.67      6.05 o
   4  -5   3      436.77      420.29      7.55 o
   5  -5   3      292.85      295.41      6.41 o
   6  -5   3       74.07       69.83      2.96 o
   7  -5   3      120.11      130.23     12.81 o
   8  -5   3       10.54       16.23      4.27 o
  -8  -4   3        0.64        2.07      3.42 o
  -7  -4   3       22.32       20.31      3.42 o
  -6  -4   3      112.01       99.71      4.83 o
  -5  -4   3      378.27      364.09     11.61 o
  -4  -4   3       67.14       64.45      2.26 o
  -3  -4   3      400.62      469.12      7.03 o
  -2  -4   3        6.32        7.12      0.54 o
  -1  -4   3      142.68      126.59      2.40 o
   0  -4   3       33.52       31.46      0.70 o
   1  -4   3     3241.45     3930.79     44.93 o
   2  -4   3     3785.18     4092.92     46.96 o
   3  -4   3       74.24       72.19      1.84 o
   4  -4   3      280.61      268.88      5.42 o
   5  -4   3      187.21      157.65      4.95 o
   6  -4   3      227.58      227.17      7.85 o
   7  -4   3        6.96       13.25      2.42 o
   8  -4   3       33.89       42.70      5.98 o
  -8  -3   3        2.84        2.20      2.56 o
  -7  -3   3       24.35       27.81      3.02 o
  -6  -3   3      226.90      208.46      6.64 o
  -5  -3   3      827.32      819.08     20.55 o
  -4  -3   3      245.40      257.54      5.24 o
  -3  -3   3      896.71      931.88     11.62 o
  -2  -3   3      185.91      196.06      2.94 o
  -1  -3   3     1021.39     1087.26     13.81 o
   0  -3   3     2481.32     2837.11     32.44 o
   1  -3   3    22367.17    25602.45    287.95 o
   2  -3   3     1054.71     1140.17     13.76 o
   3  -3   3       32.99       55.79      1.56 o
   4  -3   3      218.19      199.99      7.61 o
   5  -3   3       69.77       66.87      2.60 o
   6  -3   3      196.14      201.85      9.53 o
   7  -3   3        1.73        4.70      2.42 o
   8  -3   3        3.06        2.99      2.42 o
  -8  -2   3        0.93        0.85      1.81 o
  -7  -2   3       26.92       27.99      4.27 o
  -6  -2   3      332.06      281.97      8.14 o
  -5  -2   3      198.33      191.79      6.15 o
  -4  -2   3      662.31      768.53     11.81 o
  -3  -2   3      615.99      672.21      8.62 o
  -2  -2   3        2.92        2.87      0.43 o
  -1  -2   3     4815.58     5067.90     57.52 o
   0  -2   3      674.95      716.58      8.43 o
   2  -2   3       70.92       45.80      1.12 o
   3  -2   3        1.49        1.85      0.86 o
   4  -2   3      436.16      407.65     13.96 o
   5  -2   3        2.22        2.78      1.26 o
   6  -2   3      612.08      610.52     10.82 o
   7  -2   3       27.93       30.07      3.28 o
   8  -2   3        1.91       -0.37      2.56 o
  -8  -1   3        2.25        5.25      2.05 o
  -7  -1   3       18.46       27.01      5.98 o
  -6  -1   3       82.12       82.41      4.23 o
  -5  -1   3      369.23      352.91      8.50 o
  -4  -1   3     2041.40     2320.07     27.42 o
  -3  -1   3       82.04       61.09      1.45 o
  -2  -1   3     3700.66     3865.66     51.09 o
  -1  -1   3       42.85       37.41      1.03 o
   0  -1   3     2854.20     2973.75     33.94 o
   1  -1   3      101.55       95.69      1.56 o
   2  -1   3      882.19      867.16     12.33 o
   3  -1   3      367.52      406.52      8.05 o
   4  -1   3      186.74      182.87      4.86 o
   5  -1   3       25.55       24.25      2.49 o
   6  -1   3        6.98        4.47      1.31 o
   7  -1   3       19.34       14.72      2.42 o
   8  -1   3        1.60        0.37      2.05 o
  -8   0   3        2.60        3.84      2.42 o
  -7   0   3        0.97        0.85      1.81 o
  -6   0   3        2.98        2.99      1.81 o
  -5   0   3       25.18       28.21      1.76 o
  -4   0   3      615.62      686.69     10.97 o
  -3   0   3      424.97      468.90      8.12 o
  -2   0   3     1346.31     1300.38     15.25 o
  -1   0   3       11.67        5.98      0.49 o
   0   0   3     1261.25     1332.13     15.36 o
   1   0   3     1703.10     1781.00     23.83 o
   2   0   3     1507.69     1566.61     21.36 o
   3   0   3      487.76      504.09      6.58 o
   4   0   3       72.06       56.91      1.56 o
   5   0   3       98.78       82.20      3.07 o
   6   0   3      525.41      508.99     12.08 o
   7   0   3      110.12      114.44      5.11 o
   8   0   3       30.80       37.04      3.62 o
  -8   1   3       41.96       47.59      5.12 o
  -7   1   3       13.82       14.52      3.42 o
  -6   1   3       12.80       12.51      3.84 o
  -5   1   3       32.33       25.26      1.76 o
  -4   1   3       49.82       42.71      1.48 o
  -3   1   3       13.26        9.28      0.74 o
  -2   1   3      279.08      312.75      4.15 o
  -1   1   3     1532.59     1555.99     18.04 o
   0   1   3    19292.14    21448.74    278.22 o
   1   1   3       96.28      115.95      1.71 o
   2   1   3     5411.40     5738.03     65.10 o
   3   1   3       45.91       42.96      2.17 o
   4   1   3      734.59      786.53     13.44 o
   5   1   3       29.67       27.74      1.76 o
   6   1   3        0.11       -1.81      1.81 o
   7   1   3      122.64      120.42      5.43 o
   8   1   3       15.23        9.14      5.12 o
  -8   2   3        0.53        0.24      2.05 o
  -7   2   3        0.21        0.43      1.81 o
  -6   2   3       15.55       19.22      2.42 o
  -5   2   3       52.27       46.86      3.84 o
  -4   2   3      156.90      145.89      2.75 o
  -3   2   3      246.32      270.70      4.04 o
  -2   2   3      906.36      860.07     10.45 o
  -1   2   3     5902.15     6296.97     71.29 o
   0   2   3     2364.32     2483.98     33.16 o
   1   2   3     2197.15     2411.50     27.64 o
   2   2   3     2726.36     2834.17     32.65 o
   3   2   3      329.87      279.90      4.93 o
   4   2   3       11.97        9.28      0.65 o
   5   2   3        5.79        3.99      0.99 o
   6   2   3       77.71       70.89      3.62 o
   7   2   3       15.93       16.13      3.42 o
   8   2   3       28.20       39.91      6.40 o
  -8   3   3        1.56        2.13      2.42 o
  -7   3   3       13.24        9.59      2.56 o
  -6   3   3      507.94      517.25     12.08 o
  -5   3   3        0.46       -0.21      0.70 o
  -4   3   3     1083.82     1062.46     13.42 o
  -3   3   3        8.17       13.39      0.85 o
  -2   3   3      314.07      290.52      4.04 o
  -1   3   3     1838.70     1873.79     21.56 o
   0   3   3      383.57      398.12      4.90 o
   1   3   3      879.29      998.01     11.74 o
   2   3   3       48.57       53.49      2.10 o
   3   3   3       10.46        9.96      0.86 o
   4   3   3      120.01      123.43      2.51 o
   5   3   3      126.14      121.23      4.62 o
   6   3   3       10.32        9.23      2.05 o
   7   3   3       38.80       33.02      3.02 o
   8   3   3        3.55        2.07      2.05 o
  -8   4   3        6.51        9.20      2.99 o
  -7   4   3      160.81      141.85      5.71 o
  -6   4   3       22.57       22.19      2.99 o
  -5   4   3      115.20      103.60      3.26 o
  -4   4   3      593.99      599.06      8.20 o
  -3   4   3        0.78        2.85      0.54 o
  -2   4   3     2292.28     2489.43     28.92 o
  -1   4   3        2.14        0.64      0.43 o
   0   4   3     7227.07     7559.23     85.49 o
   1   4   3     1941.97     2088.84     24.12 o
   2   4   3     3281.79     3542.00     40.66 o
   3   4   3     2097.19     2816.18     38.11 o
   4   4   3      108.80       87.90      2.07 o
   5   4   3      421.27      385.29      8.49 o
   6   4   3      125.71      137.07      5.43 o
   7   4   3        2.06        2.93      2.05 o
   8   4   3       94.89      115.48      5.71 o
  -8   5   3       13.32       11.45      3.84 o
  -7   5   3      114.01      119.61      5.43 o
  -6   5   3        0.31        0.85      1.81 o
  -5   5   3      108.28      113.16      3.26 o
  -4   5   3      590.78      571.37     16.75 o
  -3   5   3      429.13      428.66      6.08 o
  -2   5   3       99.13      124.73      2.32 o
  -1   5   3      829.06      860.58     10.56 o
   0   5   3      339.50      334.24      4.56 o
   1   5   3       87.78       76.81      2.10 o
   2   5   3      118.87      112.64      2.13 o
   3   5   3       29.36       50.02      4.58 o
   4   5   3      111.30      111.01      2.59 o
   5   5   3      117.14      111.72      3.26 o
   6   5   3       68.46       57.80      3.62 o
   7   5   3       39.98       37.75      3.28 o
   8   5   3        7.10       10.04      4.27 o
  -8   6   3       20.79       24.77      5.12 o
  -7   6   3        0.06        0.43      1.81 o
  -6   6   3        4.87        4.70      2.13 o
  -5   6   3        8.68        7.04      1.56 o
  -4   6   3      739.71      775.00     10.44 o
  -3   6   3       97.65      106.86      2.43 o
  -2   6   3      614.16      602.71      8.00 o
  -1   6   3     3193.08     3427.34     39.49 o
   0   6   3     4769.09     4900.60     55.92 o
   1   6   3       89.40       83.20      1.56 o
   2   6   3    10961.97    12373.48    139.70 o
   3   6   3       80.30      108.37      2.32 o
   4   6   3     1633.02     1637.45     38.85 o
   5   6   3      149.17      156.41      6.47 o
   6   6   3      270.38      246.03      7.53 o
   7   6   3        9.45        5.55      2.42 o
   8   6   3        0.03        0.12      2.05 o
  -7   7   3        3.60       -0.49      3.42 o
  -6   7   3        7.79        9.82      2.42 o
  -5   7   3      149.67      139.95      3.94 o
  -4   7   3      170.86      166.90      3.70 o
  -3   7   3      163.25      138.34      2.86 o
  -2   7   3     1263.74     1447.19     17.60 o
  -1   7   3      381.51      356.72      5.10 o
   0   7   3      110.84      127.95      2.15 o
   1   7   3      520.62      512.34      6.91 o
   2   7   3       90.24       89.57      2.00 o
   3   7   3        4.31        7.83      0.85 o
   4   7   3       12.82       10.39      1.00 o
   5   7   3       10.11       12.24      1.48 o
   6   7   3        7.39        4.90      3.84 o
   7   7   3       26.79       29.62      3.02 o
   8   7   3       21.60       24.14      3.28 o
  -7   8   3        1.56       -0.85      2.56 o
  -6   8   3       71.32       72.59      5.55 o
  -5   8   3       35.25       32.31      1.97 o
  -4   8   3        1.14        1.49      0.85 o
  -3   8   3       20.52       19.09      1.28 o
  -2   8   3        0.06        1.28      0.54 o
  -1   8   3      634.71      724.39      9.25 o
   0   8   3      263.27      235.58      4.16 o
   1   8   3     1007.78     1021.97     12.68 o
   2   8   3      743.71      724.48      9.58 o
   3   8   3      377.85      329.29      5.22 o
   4   8   3      135.55      106.60      3.10 o
   5   8   3      169.37      160.64      4.25 o
   6   8   3        1.52        9.73      3.42 o
   7   8   3        1.67        4.51      2.05 o
   8   8   3        6.01        9.39      3.42 o
  -7   9   3       36.72       40.14      5.12 o
  -6   9   3       72.66       73.32      3.89 o
  -5   9   3      141.76      144.41      5.43 o
  -4   9   3       32.51       36.42      2.42 o
  -3   9   3       27.53       23.44      2.12 o
  -2   9   3      106.95       92.75      2.76 o
  -1   9   3        1.07        1.28      0.91 o
   0   9   3       32.12       30.24      1.48 o
   1   9   3      291.18      291.43      5.42 o
   2   9   3       18.35       24.43      1.63 o
   3   9   3      109.58      100.00      2.43 o
   4   9   3      115.88      113.32      4.56 o
   5   9   3      385.04      366.36      7.19 o
   6   9   3        0.56        1.71      2.56 o
   7   9   3       20.30       23.55      3.02 o
  -7  10   3        9.37       11.96      3.42 o
  -6  10   3       92.51      101.99     11.10 o
  -5  10   3       17.30       14.52      2.42 o
  -4  10   3       35.48       31.62      2.42 o
  -3  10   3        9.33        9.23      1.48 o
  -2  10   3      219.96      216.40      6.56 o
  -1  10   3      331.57      327.62      6.23 o
   0  10   3      493.84      462.03      7.89 o
   1  10   3      141.38      114.46      4.23 o
   2  10   3       40.67       42.25      1.97 o
   3  10   3      575.67      540.16     22.04 o
   4  10   3      122.39      104.02      3.45 o
   5  10   3      205.85      179.57      6.40 o
   6  10   3        3.37        0.00      2.56 o
   7  10   3       68.95       66.61      6.83 o
  -6  11   3        5.51        6.59      2.05 o
  -5  11   3       34.54       32.17      4.27 o
  -4  11   3      132.86      138.08      5.11 o
  -3  11   3        7.27        8.20      1.48 o
  -2  11   3        6.60        7.28      1.51 o
  -1  11   3       51.68       50.49      2.79 o
   0  11   3       24.29       21.97      1.87 o
   1  11   3        2.57        4.91      1.09 o
   2  11   3      115.04      105.34      3.26 o
   3  11   3        3.19        3.13      1.48 o
   4  11   3       34.38       32.96      5.12 o
   5  11   3       98.80       80.66      5.12 o
   6  11   3       42.34       45.26      5.12 o
   7  11   3       27.01       41.85      5.98 o
  -6  12   3        7.63       10.28      2.42 o
  -5  12   3      105.93      111.72      5.55 o
  -4  12   3       35.38       30.47      2.42 o
  -3  12   3        0.33       -0.99      0.99 o
  -2  12   3      279.86      272.34      6.07 o
  -1  12   3      106.06      105.31      3.26 o
   0  12   3      608.55      600.89     10.18 o
   1  12   3     1746.20     1770.98     25.64 o
   2  12   3       47.61       36.65      2.26 o
   3  12   3      656.42      641.40     11.17 o
   4  12   3       10.41        7.47      2.13 o
   5  12   3        0.10        1.71      1.81 o
   6  12   3       32.95       30.74      4.27 o
  -6  13   3        0.02       -1.42      1.42 o
  -5  13   3        0.08       -0.43      1.81 o
  -4  13   3        6.14       12.40      2.13 o
  -3  13   3        3.01        3.42      1.48 o
  -2  13   3        1.13        1.49      1.09 o
  -1  13   3        4.24        5.88      1.39 o
   0  13   3       22.59       20.05      1.76 o
   1  13   3       26.70       25.38      1.97 o
   2  13   3        0.08        0.49      1.73 o
   3  13   3      291.08      316.39      7.75 o
   4  13   3       44.63       43.13      3.02 o
   5  13   3       67.79       66.32      4.23 o
   6  13   3       16.82       19.64      4.27 o
  -5  14   3        0.00        1.28      1.81 o
  -4  14   3        2.59        7.44      2.05 o
  -3  14   3      187.94      189.12      5.08 o
  -2  14   3      332.69      330.17      7.22 o
  -1  14   3       10.39       10.69      1.60 o
   0  14   3       57.11       57.48      2.76 o
   1  14   3       42.00       36.62      2.26 o
   2  14   3      301.83      294.59      6.73 o
   3  14   3      155.43      152.75      5.06 o
   4  14   3      316.27      289.94     15.80 o
   5  14   3       53.10       56.15      3.89 o
   6  14   3       14.99       22.20      5.12 o
  -4  15   3        3.17        4.70      1.81 o
  -3  15   3      103.67      101.35     10.67 o
  -2  15   3        0.05        1.12      1.87 o
  -1  15   3       35.05       33.08      2.37 o
   0  15   3       19.05       23.46      2.26 o
   1  15   3      297.32      300.78      6.73 o
   2  15   3       30.61       27.97      2.26 o
   3  15   3       46.48       47.65      2.76 o
   4  15   3       66.38       64.62      4.23 o
   5  15   3      126.75      146.11      6.04 o
  -3  16   3       13.09       12.81      3.42 o
  -2  16   3        1.80        3.84      2.42 o
  -1  16   3       42.73       46.54      3.52 o
   0  16   3       39.62       43.71      2.76 o
   1  16   3       41.65       47.14      2.76 o
   2  16   3       19.58       23.34      3.02 o
   3  16   3        0.21        0.85      2.56 o
   4  16   3      183.25      175.07     10.25 o
  -2  17   3       85.32       86.63      5.11 o
  -1  17   3      102.36      117.38      5.71 o
   0  17   3       56.82       67.75      4.50 o
   1  17   3       41.86       51.70      4.23 o
   2  17   3       28.62       26.05      3.02 o
   3  17   3       50.99       76.01      6.83 o
  -1  18   3      145.44      142.62      9.39 o
   0  18   3       17.45       16.41      3.02 o
   1  18   3       38.79       38.43      5.12 o
   2  18   3        0.00       -1.71      3.42 o
  -1 -17   4       38.63       43.55      5.12 o
   0 -17   4        0.55        1.37      1.76 o
   1 -17   4      107.60      120.41      7.69 o
  -3 -16   4        1.24        0.00      1.71 o
  -2 -16   4       47.58       51.79      3.89 o
  -1 -16   4        2.03       -2.04      2.04 o
   0 -16   4       57.97       56.22      3.10 o
   1 -16   4       16.17       19.41      2.67 o
   2 -16   4       49.99       61.18      4.10 o
  -4 -15   4       29.78       39.28      5.12 o
  -3 -15   4       24.30       23.58      5.55 o
  -2 -15   4      116.30      104.87      5.11 o
  -1 -15   4      620.29      617.53     11.50 o
   0 -15   4       83.14       86.87      4.50 o
   1 -15   4        0.02       -0.26      1.31 o
   2 -15   4       36.68       39.66      3.28 o
   3 -15   4        0.32       -0.73      2.05 o
  -4 -14   4       27.74       22.91      4.27 o
  -3 -14   4       41.45       43.91      3.28 o
  -2 -14   4       11.04       12.01      2.05 o
  -1 -14   4      428.30      397.15     12.89 o
   0 -14   4        4.60        5.67      2.09 o
   1 -14   4       28.60       30.98      2.27 o
   2 -14   4        5.05        7.82      3.42 o
   3 -14   4       80.89       88.71      4.50 o
   4 -14   4       12.37       15.05      2.42 o
  -5 -13   4        0.04        0.00      1.42 o
  -4 -13   4       15.04       13.32      2.56 o
  -3 -13   4        2.14        1.71      2.13 o
  -2 -13   4       45.46       44.90      3.42 o
  -1 -13   4      180.79      155.17      4.44 o
   0 -13   4      110.33       99.09      3.76 o
   1 -13   4      121.47      115.06      3.94 o
   2 -13   4      243.12      221.55      6.13 o
   3 -13   4        0.48        1.14      1.53 o
   4 -13   4       12.24       12.75      2.42 o
   5 -13   4       21.24       28.18      4.27 o
  -6 -12   4       31.02       23.06      4.27 o
  -5 -12   4       48.54       53.44      5.12 o
  -4 -12   4        1.67        1.71      1.81 o
  -3 -12   4       76.99       79.18      3.84 o
  -2 -12   4        3.67        3.54      1.24 o
  -1 -12   4      245.24      241.67      5.43 o
   0 -12   4      105.32       98.01      3.45 o
   1 -12   4      147.13      131.12      4.09 o
   2 -12   4      555.49      544.63     10.02 o
   3 -12   4      192.57      177.73      6.32 o
   4 -12   4       32.19       34.72      3.02 o
   5 -12   4      124.26      132.41      5.98 o
  -6 -11   4        0.02       -1.71      3.42 o
  -5 -11   4        5.56        3.42      1.81 o
  -4 -11   4       14.28       12.81      2.05 o
  -3 -11   4       72.30       55.83      6.40 o
  -2 -11   4        0.13       -0.57      0.99 o
  -1 -11   4      820.42      788.03     15.70 o
   0 -11   4       73.15       63.81      2.47 o
   1 -11   4      214.71      204.81      6.00 o
   2 -11   4        6.42        6.55      1.48 o
   3 -11   4        7.37        5.71      2.99 o
   4 -11   4       40.35       39.72      3.02 o
   5 -11   4       47.32       47.22      3.62 o
   6 -11   4       69.38       80.36      4.83 o
  -6 -10   4        0.75        2.56      1.81 o
  -5 -10   4        1.16        4.70      2.13 o
  -4 -10   4        3.96        4.10      1.42 o
  -3 -10   4     1259.08     1249.26     23.24 o
  -2 -10   4      266.07      247.37      5.24 o
  -1 -10   4      858.95      881.46     16.91 o
   0 -10   4     2203.15     2202.98     31.05 o
   1 -10   4      532.61      566.79     13.02 o
   2 -10   4        0.06        3.75      4.51 o
   3 -10   4      349.38      353.45     10.67 o
   4 -10   4      261.87      260.04      7.85 o
   5 -10   4        0.10       -1.37      1.42 o
   6 -10   4       22.27       22.24      3.02 o
  -7  -9   4       85.66      109.31      7.69 o
  -6  -9   4       48.59       50.40      3.62 o
  -5  -9   4      143.66      146.56      5.43 o
  -4  -9   4       18.82       19.45      2.42 o
  -3  -9   4       12.61       10.32      1.81 o
  -2  -9   4       29.14       34.20      1.97 o
  -1  -9   4       32.46       24.88      1.81 o
   0  -9   4       69.59       67.62      2.47 o
   1  -9   4      110.84      103.56      3.27 o
   2  -9   4       33.80       30.66      1.97 o
   3  -9   4      109.21      105.05      4.23 o
   4  -9   4        1.19        1.02      1.42 o
   5  -9   4        2.04        3.84      1.81 o
   6  -9   4       13.86       17.97      2.42 o
   7  -9   4       27.88       41.85      5.12 o
  -7  -8   4       55.08       65.76      5.98 o
  -6  -8   4       19.03       17.34      1.97 o
  -5  -8   4       14.37       14.59      1.79 o
  -4  -8   4        4.64        3.54      1.24 o
  -3  -8   4      132.47      123.42      4.23 o
  -2  -8   4       67.37       46.12      1.97 o
  -1  -8   4       58.58       64.61      3.69 o
   0  -8   4     2111.67     2086.82     28.92 o
   1  -8   4        0.70        1.42      0.99 o
   2  -8   4        9.39        3.99      0.99 o
   3  -8   4       35.37       36.05      2.56 o
   4  -8   4      243.17      229.77      6.64 o
   5  -8   4        0.00        0.00      1.71 o
   6  -8   4       48.88       40.49      3.28 o
   7  -8   4        9.82       13.32      2.56 o
  -7  -7   4       35.14       38.12      3.62 o
  -6  -7   4        0.01        0.37      1.24 o
  -5  -7   4        0.27        1.14      0.99 o
  -4  -7   4        6.98        5.12      1.24 o
  -3  -7   4       45.24       46.22      2.64 o
  -2  -7   4      104.21      100.44      2.32 o
  -1  -7   4      291.84      345.95      5.92 o
   0  -7   4       25.95       29.77      1.48 o
   1  -7   4      161.02      126.80      2.96 o
   2  -7   4     1243.89     1341.71     16.52 o
   3  -7   4      473.07      461.41      8.01 o
   4  -7   4       20.57       19.22      1.76 o
   5  -7   4      249.23      242.53      7.25 o
   6  -7   4       73.31       73.01      5.12 o
   7  -7   4       14.27       16.09      2.42 o
  -8  -6   4        5.88        7.69      3.42 o
  -7  -6   4       34.94       39.28      3.62 o
  -6  -6   4       51.26       53.90      3.24 o
  -5  -6   4       26.27       24.49      1.97 o
  -4  -6   4       11.59       10.55      1.48 o
  -3  -6   4      369.66      334.01      9.98 o
  -2  -6   4     1064.25     1121.78     13.97 o
  -1  -6   4      691.23      671.37      8.52 o
   0  -6   4        9.06        8.14      1.21 o
   1  -6   4     8497.50     9391.31    106.30 o
   2  -6   4       78.82       92.04      2.07 o
   3  -6   4      878.25      874.27     11.38 o
   4  -6   4      126.82      121.05      4.18 o
   5  -6   4       18.67       16.78      1.76 o
   6  -6   4       12.40       13.53      2.18 o
   7  -6   4       32.06       38.86      3.62 o
  -8  -5   4        8.37        8.54      3.42 o
  -7  -5   4        2.79        0.85      1.81 o
  -6  -5   4       32.40       21.66      2.56 o
  -5  -5   4      656.99      659.59     11.32 o
  -4  -5   4      104.08       84.83      4.56 o
  -3  -5   4      771.59      852.35     10.96 o
  -2  -5   4      123.16      108.87      2.22 o
  -1  -5   4      520.17      597.85      7.67 o
   0  -5   4        5.47        7.05      0.80 o
   1  -5   4     1718.28     1993.15     23.36 o
   2  -5   4        4.81       10.28      0.85 o
   3  -5   4        2.27        3.73      0.65 o
   4  -5   4      145.77      134.55      3.59 o
   5  -5   4       57.51       47.63      2.47 o
   6  -5   4       41.09       37.89      2.47 o
   7  -5   4       22.54       24.19      3.02 o
   8  -5   4        0.02        1.71      3.42 o
  -8  -4   4        0.08       -0.49      3.42 o
  -7  -4   4      159.10      158.10      6.04 o
  -6  -4   4      167.38      153.50      4.38 o
  -5  -4   4      747.88      674.28     11.32 o
  -4  -4   4       32.66       41.54      2.09 o
  -3  -4   4     1093.77     1061.45     13.10 o
  -2  -4   4       43.38       54.95      2.10 o
  -1  -4   4      729.63      757.87      9.38 o
   0  -4   4      417.55      450.31      5.99 o
   1  -4   4     2373.76     2461.32     28.49 o
   2  -4   4     2075.70     2257.68     26.35 o
   3  -4   4     1699.82     1888.40     22.38 o
   4  -4   4       38.91       34.58      1.97 o
   5  -4   4      873.43      878.66     13.96 o
   6  -4   4       39.04       39.62      3.70 o
   7  -4   4       56.93       46.39      9.39 o
   8  -4   4        5.07        6.83      3.42 o
  -8  -3   4        9.76        8.11      2.42 o
  -7  -3   4       11.52       11.61      4.70 o
  -6  -3   4        0.00       -1.42      1.42 o
  -5  -3   4        9.35       12.02      1.81 o
  -4  -3   4      479.51      453.17     16.37 o
  -3  -3   4     1366.17     1476.05     17.70 o
  -2  -3   4     1288.03     1360.61     16.22 o
  -1  -3   4      844.87      874.13     10.45 o
   0  -3   4      441.72      462.30      5.86 o
   1  -3   4     6235.72     6873.97     90.21 o
   2  -3   4      312.05      303.79      4.33 o
   3  -3   4      239.07      258.49      3.90 o
   4  -3   4      243.11      203.03      4.44 o
   5  -3   4      381.77      387.92      7.40 o
   6  -3   4        2.59        1.83      1.44 o
   7  -3   4       30.01       39.28      3.62 o
   8  -3   4        1.56        4.70      2.42 o
  -8  -2   4       11.37       13.04      2.42 o
  -7  -2   4      219.92      203.31      7.25 o
  -6  -2   4        1.89        0.51      1.42 o
  -5  -2   4        9.29        6.88      1.24 o
  -4  -2   4      445.87      496.99      8.35 o
  -3  -2   4      252.35      219.92      4.53 o
  -2  -2   4     1223.72     1229.05     16.92 o
  -1  -2   4     1405.21     1502.42     17.61 o
   0  -2   4      411.85      386.51      4.90 o
   1  -2   4     3660.40     3781.49     43.11 o
   2  -2   4      977.01     1083.73     12.90 o
   3  -2   4        9.30       12.56      1.67 o
   4  -2   4      282.08      295.10      5.57 o
   5  -2   4      150.95      137.35      3.76 o
   6  -2   4       88.97       85.84      3.32 o
   7  -2   4       16.46       12.28      2.67 o
   8  -2   4        9.85       14.88      3.02 o
  -8  -1   4        1.92        2.56      2.56 o
  -7  -1   4        6.01        4.27      1.81 o
  -6  -1   4        1.96        0.43      1.81 o
  -5  -1   4      536.30      529.57      9.14 o
  -4  -1   4      345.99      361.50      6.52 o
  -3  -1   4        0.50        1.99      1.44 o
  -2  -1   4      398.57      434.22      6.73 o
  -1  -1   4       52.32       79.36      3.80 o
   0  -1   4      596.79      655.25      7.89 o
   1  -1   4     6082.31     6416.77     72.68 o
   2  -1   4     3015.28     3352.36     44.69 o
   3  -1   4     2712.79     2833.46     38.45 o
   4  -1   4      172.83      156.06      3.59 o
   5  -1   4     1123.49     1120.01     16.92 o
   6  -1   4       70.68       56.26      2.76 o
   7  -1   4      119.54      118.46      5.43 o
   8  -1   4        0.18        0.85      2.05 o
  -8   0   4       21.17       21.90      3.42 o
  -7   0   4        0.05       -0.85      1.81 o
  -6   0   4      654.26      638.59     21.35 o
  -5   0   4       51.38       55.54      2.26 o
  -4   0   4      456.93      410.59      5.87 o
  -3   0   4      417.18      463.91      6.05 o
  -2   0   4      227.79      181.23      3.45 o
  -1   0   4      620.35      679.24      8.11 o
   0   0   4      243.12      272.65      3.42 o
   1   0   4      108.27       99.63      1.56 o
   2   0   4     2897.87     2962.43     39.44 o
   3   0   4     3608.54     4095.14     54.88 o
   4   0   4       82.75       94.14      4.58 o
   5   0   4       10.20        4.76      1.73 o
   6   0   4       59.52       47.70      2.60 o
   7   0   4        0.67       -1.71      1.81 o
   8   0   4        0.22        2.44      3.84 o
  -8   1   4        5.00        5.98      2.42 o
  -7   1   4        5.88        2.56      1.81 o
  -6   1   4       65.29       61.92      3.62 o
  -5   1   4      129.64      120.59      3.26 o
  -4   1   4      603.57      628.71      9.67 o
  -3   1   4     1381.90     1532.43     18.24 o
  -2   1   4      108.17       93.74      1.56 o
  -1   1   4    30101.74    34784.71    391.55 o
   0   1   4     1654.21     1634.91     18.88 o
   1   1   4     2603.34     2879.68     32.87 o
   2   1   4      259.39      246.55      5.18 o
   3   1   4       40.31       86.89      1.70 o
   4   1   4       81.13       91.72      2.34 o
   5   1   4      189.67      158.70      3.99 o
   6   1   4       44.20       33.66      3.42 o
   7   1   4      193.47      180.85      6.64 o
   8   1   4        0.39        0.00      2.05 o
  -8   2   4       33.44       37.27      3.62 o
  -7   2   4        7.78        7.26      2.42 o
  -6   2   4       37.96       33.02      3.02 o
  -5   2   4       22.69       20.47      1.76 o
  -4   2   4        2.80        1.28      0.74 o
  -3   2   4       36.26       35.46      1.36 o
  -2   2   4      369.29      344.45      4.58 o
  -1   2   4    14935.60    16509.43    185.91 o
   0   2   4     1759.84     1802.64     23.83 o
   1   2   4     2012.61     2132.18     24.44 o
   2   2   4      221.63      233.83      4.88 o
   3   2   4        9.14       13.93      1.60 o
   4   2   4        1.73        4.87      0.65 o
   5   2   4      409.22      373.25      7.02 o
   6   2   4       16.69       22.70      2.42 o
   7   2   4       27.26       23.87      3.02 o
   8   2   4        0.42       -1.81      1.81 o
  -8   3   4       13.49       15.90      3.02 o
  -7   3   4       15.11       19.79      3.02 o
  -6   3   4       44.17       45.72      3.02 o
  -5   3   4       38.57       37.69      2.64 o
  -4   3   4      878.09      975.19     12.36 o
  -3   3   4       40.09       26.63      1.12 o
  -2   3   4      121.74      111.55      2.13 o
  -1   3   4     8666.98     9401.92    106.08 o
   0   3   4      213.92      230.53      3.18 o
   1   3   4      265.88      242.80      3.42 o
   2   3   4      599.95      592.20      8.54 o
   3   3   4      305.28      309.34      4.58 o
   4   3   4        6.54        5.14      0.65 o
   5   3   4      456.69      455.40      8.21 o
   6   3   4      206.35      179.08      6.04 o
   7   3   4      395.52      366.83     10.27 o
   8   3   4        4.05        3.17      2.05 o
  -8   4   4       20.71       32.81      3.62 o
  -7   4   4       48.43       52.22      3.62 o
  -6   4   4       44.21       47.96      3.62 o
  -5   4   4      122.28      128.10      3.52 o
  -4   4   4       66.83       57.48      1.79 o
  -3   4   4      485.67      559.33      7.46 o
  -2   4   4        0.02        4.08      0.49 o
  -1   4   4      769.97      861.17     10.35 o
   0   4   4      595.19      598.01      7.36 o
   1   4   4       35.24       40.41      1.48 o
   2   4   4      225.12      207.60      3.18 o
   3   4   4      389.38      371.95      6.07 o
   4   4   4      189.03      186.29      3.38 o
   5   4   4      662.54      631.09     10.49 o
   6   4   4        1.49       -2.05      3.84 o
   7   4   4       47.13       41.44      4.27 o
   8   4   4       39.45       42.62      3.84 o
  -8   5   4       10.95       16.12      3.28 o
  -7   5   4       27.88       34.37      4.70 o
  -6   5   4      195.26      201.99      6.64 o
  -5   5   4        8.92       10.10      1.78 o
  -4   5   4      112.56       94.38      3.20 o
  -3   5   4      419.55      425.50      6.18 o
  -2   5   4       79.60       89.43      2.10 o
  -1   5   4        9.55       13.36      0.65 o
   0   5   4     2640.52     2885.05     33.08 o
   1   5   4      433.14      420.89      5.43 o
   2   5   4      142.49      127.72      2.32 o
   3   5   4      135.64      164.37      3.08 o
   4   5   4      424.00      420.41      6.18 o
   5   5   4        4.78        2.81      2.16 o
   6   5   4        4.80       11.42      2.05 o
   7   5   4        0.00        1.71      1.81 o
   8   5   4       43.42       48.76      9.82 o
  -8   6   4        1.75        4.27      3.42 o
  -7   6   4       15.20       15.81      3.02 o
  -6   6   4       57.30       64.46      5.12 o
  -5   6   4      146.12      140.32      3.76 o
  -4   6   4       43.61       47.04      1.71 o
  -3   6   4      247.09      225.45      3.84 o
  -2   6   4       31.83       18.20      0.92 o
  -1   6   4       96.04       87.72      2.10 o
   0   6   4       53.76       53.23      1.60 o
   1   6   4       10.49       11.16      1.25 o
   2   6   4      127.90      164.23      2.86 o
   3   6   4       11.17       18.21      1.73 o
   4   6   4        7.63        8.61      1.36 o
   5   6   4      185.70      190.84      3.81 o
   6   6   4       13.46       14.96      2.42 o
   7   6   4        4.67        2.99      1.81 o
   8   6   4       32.56       45.50      5.55 o
  -7   7   4        0.05       -1.28      1.81 o
  -6   7   4      116.93      104.39      8.11 o
  -5   7   4        3.44        2.99      1.09 o
  -4   7   4      937.08      940.16     12.37 o
  -3   7   4      114.74      119.27      2.56 o
  -2   7   4      654.44      620.09      8.32 o
  -1   7   4      295.52      266.13      6.29 o
   0   7   4      724.03      679.99      8.62 o
   1   7   4     2257.38     2377.15     27.74 o
   2   7   4     1554.43     1547.82     18.68 o
   3   7   4      138.35      114.84      2.56 o
   4   7   4      557.03      546.22      7.79 o
   5   7   4       22.94       26.58      2.39 o
   6   7   4      274.02      263.89     10.67 o
   7   7   4       13.28       18.46      2.67 o
   8   7   4       39.93       41.32      3.89 o
  -7   8   4        2.61        7.69      2.42 o
  -6   8   4       10.05       10.53      2.56 o
  -5   8   4       44.20       42.27      2.47 o
  -4   8   4       27.82       28.38      1.85 o
  -3   8   4      140.07      153.97      3.18 o
  -2   8   4       23.27       23.65      1.28 o
  -1   8   4       23.10       29.19      1.12 o
   0   8   4     1554.14     1733.78     20.48 o
   1   8   4      669.30      695.37      9.05 o
   2   8   4        0.04       -0.24      0.47 o
   3   8   4        0.10       -0.60      0.60 o
   4   8   4       75.23       67.61      2.60 o
   5   8   4       18.14       19.57      1.79 o
   6   8   4       12.98       11.12      2.05 o
   7   8   4       10.81       19.01      2.67 o
  -7   9   4       10.19       16.23      4.27 o
  -6   9   4       54.95       68.32      5.12 o
  -5   9   4       85.47       91.45      4.23 o
  -4   9   4       14.96       15.47      1.48 o
  -3   9   4      243.73      231.10      4.93 o
  -2   9   4      534.36      525.13      7.34 o
  -1   9   4       79.97       91.95      3.08 o
   0   9   4      300.89      313.08      5.18 o
   1   9   4     1624.20     1689.30     20.37 o
   2   9   4       70.75       50.61      1.56 o
   3   9   4      410.32      398.33      6.16 o
   4   9   4       63.81       66.40      2.22 o
   5   9   4        2.82       10.73      1.48 o
   6   9   4       40.31       37.69      3.28 o
   7   9   4       40.29       41.53      3.62 o
  -7  10   4       15.30       17.08      4.27 o
  -6  10   4        1.07        1.71      2.56 o
  -5  10   4       74.42       73.02      3.62 o
  -4  10   4        7.83        9.47      1.81 o
  -3  10   4      132.45      137.04      3.59 o
  -2  10   4      188.85      204.83      4.59 o
  -1  10   4      197.12      213.70      5.28 o
   0  10   4        7.37        9.24      1.09 o
   1  10   4       29.24       25.85      1.60 o
   2  10   4      171.94      160.73      5.39 o
   3  10   4      794.19      777.03     12.33 o
   4  10   4      185.05      161.32      3.61 o
   5  10   4       38.61       29.49      2.10 o
   6  10   4       84.27       89.67      5.98 o
   7  10   4       25.81       25.62      5.12 o
  -6  11   4        0.29        1.28      1.81 o
  -5  11   4        0.14        0.00      2.13 o
  -4  11   4       13.39       14.41      2.42 o
  -3  11   4      171.43      161.58      5.28 o
  -2  11   4       26.24       28.81      1.76 o
  -1  11   4      303.92      278.69      5.74 o
   0  11   4        0.87        0.85      1.01 o
   1  11   4       20.28       22.24      1.82 o
   2  11   4      364.19      355.03      6.73 o
   3  11   4     1176.57     1163.34     20.18 o
   4  11   4      243.73      208.58      5.08 o
   5  11   4      135.77      126.39      6.40 o
   6  11   4        0.60        0.85      2.56 o
   7  11   4       39.49       40.99      5.98 o
  -6  12   4        1.52       -2.56      2.56 o
  -5  12   4       24.09       24.61      2.67 o
  -4  12   4       29.07       29.11      3.84 o
  -3  12   4        3.48        0.85      0.99 o
  -2  12   4      590.98      572.21     10.02 o
  -1  12   4      234.01      219.97      8.14 o
   0  12   4        2.68        2.67      1.09 o
   1  12   4      671.07      675.31     11.17 o
   2  12   4       71.48       64.54      2.93 o
   3  12   4      198.43      185.23      8.27 o
   4  12   4        6.60        7.26      1.81 o
   5  12   4        2.36        5.55      2.13 o
   6  12   4       39.90       47.82      5.12 o
  -6  13   4        1.47        3.84      1.81 o
  -5  13   4       33.10       33.33      3.02 o
  -4  13   4        8.36       11.31      2.05 o
  -3  13   4       26.16       28.63      2.10 o
  -2  13   4      129.11      129.23      3.76 o
  -1  13   4      225.72      226.27      5.24 o
   0  13   4      127.26      112.78      3.52 o
   1  13   4      515.98      516.23      9.19 o
   2  13   4      255.75      235.90      5.57 o
   3  13   4       72.28       70.35      3.10 o
   4  13   4       48.08       44.59      6.40 o
   5  13   4        0.38        0.43      1.81 o
   6  13   4       26.31       32.45      5.12 o
  -5  14   4       12.96       12.75      2.42 o
  -4  14   4       70.30       67.43      3.89 o
  -3  14   4        5.29        5.12      1.60 o
  -2  14   4        2.07        2.20      1.73 o
  -1  14   4        7.25        5.95      1.60 o
   0  14   4       44.01       47.20      2.37 o
   1  14   4      115.55      113.11      5.95 o
   2  14   4       37.31       33.07      2.26 o
   3  14   4       15.35       10.01      1.76 o
   4  14   4        4.22        4.27      2.56 o
   5  14   4        1.78        0.43      1.81 o
   6  14   4        3.51        1.71      3.42 o
  -4  15   4       24.03       21.35      4.27 o
  -3  15   4       41.25       54.90      7.69 o
  -2  15   4        1.19        2.68      1.24 o
  -1  15   4       15.10       12.74      1.76 o
   0  15   4       41.58       50.76      2.76 o
   1  15   4        0.51       -0.49      1.24 o
   2  15   4       78.46       82.67      3.58 o
   3  15   4       43.30       44.28      2.76 o
   5  15   4        0.33        3.42      3.42 o
  -3  16   4        4.21        6.83      3.42 o
  -2  16   4       26.74       29.68      3.28 o
  -1  16   4       75.73       81.83      4.83 o
   0  16   4       24.51       20.30      3.02 o
   1  16   4        0.49       -1.46      4.27 o
   2  16   4       62.01       70.19      4.23 o
   3  16   4        0.85       -1.71      2.56 o
   4  16   4       44.10       47.82      5.98 o
  -2  17   4       10.44        8.54      2.42 o
  -1  17   4        0.02        0.00      2.42 o
   0  17   4       59.44       63.81      4.50 o
   1  17   4        6.44       10.14      5.12 o
   2  17   4       54.33       60.65      4.23 o
   3  17   4       22.99       31.60      5.12 o
  -1  18   4       35.94       31.60      5.12 o
   0  18   4       79.39       87.14      5.43 o
   1  18   4       83.35       93.37      5.43 o
   2  18   4       35.96       41.85      5.98 o
   0 -17   5      206.08      230.58     11.96 o
  -2 -16   5        0.14        2.13      1.81 o
  -1 -16   5        9.63        8.54      2.05 o
   0 -16   5        1.93        0.00      1.61 o
   1 -16   5        0.47        0.20      1.31 o
   2 -16   5        9.58        7.69      2.56 o
  -3 -15   5       28.46       31.62      3.02 o
  -2 -15   5      182.47      184.72      6.83 o
  -1 -15   5       31.72       35.91      2.63 o
   0 -15   5       19.74       23.89      2.26 o
   1 -15   5        1.00        1.64      1.31 o
   2 -15   5      141.11      147.20      6.83 o
   3 -15   5       39.83       37.98      5.55 o
  -4 -14   5       16.50       12.87      2.42 o
  -3 -14   5       23.96       31.18      3.02 o
  -2 -14   5       77.68       78.16      4.23 o
  -1 -14   5       25.64       33.68      2.47 o
   0 -14   5        2.46        0.00      1.24 o
   1 -14   5       10.00       13.00      2.05 o
   2 -14   5       25.36       27.92      3.02 o
   3 -14   5        8.09        9.63      2.05 o
   4 -14   5       15.12       20.50      4.27 o
  -5 -13   5        4.46        4.09      4.70 o
  -4 -13   5       27.52       26.61      3.84 o
  -3 -13   5       42.38       44.16      3.28 o
  -2 -13   5        6.16        6.15      1.42 o
  -1 -13   5        1.15        0.64      1.09 o
   0 -13   5       26.79       23.99      2.10 o
   1 -13   5        3.27        2.44      1.24 o
   2 -13   5      140.96      137.92      5.43 o
   3 -13   5      232.33      243.83      7.85 o
   4 -13   5       16.99       21.51      2.67 o
  -6 -12   5       20.44       32.45      5.12 o
  -5 -12   5        0.01        2.13      1.81 o
  -4 -12   5      278.97      258.37      7.85 o
  -3 -12   5        2.04        2.05      1.71 o
  -2 -12   5        3.35        5.98      1.81 o
  -1 -12   5      105.34      104.11      3.59 o
   0 -12   5       90.22       74.75      3.62 o
   1 -12   5      268.73      246.13      5.74 o
   2 -12   5       60.77       65.76      2.96 o
   3 -12   5        0.84        0.43      2.13 o
   4 -12   5        7.71       11.54      2.42 o
   5 -12   5       28.10       34.16      3.62 o
  -6 -11   5       61.38       69.79      4.50 o
  -5 -11   5      118.83      129.83      5.43 o
  -4 -11   5       21.82       22.73      3.42 o
  -3 -11   5      183.12      144.05      5.43 o
  -2 -11   5       53.82       60.33      2.60 o
  -1 -11   5        0.07        0.85      0.99 o
   0 -11   5      179.76      143.05      4.83 o
   1 -11   5      260.60      226.39      5.42 o
   2 -11   5       85.36       93.54      3.26 o
   3 -11   5       30.80       24.41      2.42 o
   4 -11   5        0.03        2.99      1.81 o
   5 -11   5       48.66       55.24      3.62 o
   6 -11   5        5.79        1.71      2.56 o
  -6 -10   5        5.61        6.22      2.05 o
  -5 -10   5       14.94       14.57      2.42 o
  -4 -10   5        3.12        4.95      1.42 o
  -3 -10   5       83.75       85.76      7.69 o
  -2 -10   5       86.17       88.89      2.96 o
  -1 -10   5       40.05       35.24      1.97 o
   0 -10   5       38.96       35.75      1.97 o
   1 -10   5       84.21       73.24      2.97 o
   2 -10   5      456.53      449.13      8.21 o
   3 -10   5       28.05       24.80      2.42 o
   4 -10   5       24.25       20.24      3.42 o
   5 -10   5       24.45       28.08      3.02 o
   6 -10   5        4.18        7.44      2.05 o
  -6  -9   5       40.54       44.42      3.62 o
  -5  -9   5        9.55       10.69      1.81 o
  -4  -9   5      261.09      249.20      8.11 o
  -3  -9   5       17.47       18.25      2.05 o
  -2  -9   5      576.85      547.15      9.19 o
  -1  -9   5      321.44      320.45      7.00 o
   0  -9   5      569.04      506.47     21.12 o
   1  -9   5       39.19       34.79      2.36 o
   2  -9   5      331.40      302.35      6.23 o
   3  -9   5      367.39      383.59      9.35 o
   4  -9   5      487.16      500.02     11.47 o
   5  -9   5        5.82        5.12      2.56 o
   6  -9   5       73.67       80.83      7.69 o
   7  -9   5       13.15       18.79      3.42 o
  -7  -8   5       27.04       37.58      5.12 o
  -6  -8   5      102.36      109.62      4.09 o
  -5  -8   5      348.86      342.33     18.09 o
  -4  -8   5      191.04      178.18      5.71 o
  -3  -8   5      113.41      111.45      4.23 o
  -2  -8   5      219.70      215.37      4.75 o
  -1  -8   5       39.85       28.86      1.48 o
   0  -8   5      104.23      104.28      3.85 o
   1  -8   5        0.89        1.42      0.99 o
   2  -8   5        0.54        1.42      0.99 o
   3  -8   5      357.14      364.90      9.39 o
   4  -8   5        0.07        0.00      1.42 o
   5  -8   5        0.59        2.39      1.42 o
   6  -8   5        0.01       -0.34      1.42 o
   7  -8   5      113.73      134.08      8.54 o
  -7  -7   5        0.00        0.85      2.99 o
  -6  -7   5      204.97      193.83      9.05 o
  -5  -7   5       76.58       76.94      3.24 o
  -4  -7   5      499.04      466.48      8.54 o
  -3  -7   5       24.10       22.27      1.48 o
  -2  -7   5      710.52      649.50     18.61 o
  -1  -7   5        2.54        2.78      0.54 o
   0  -7   5       39.30       23.49      1.81 o
   1  -7   5     1885.50     1914.53     26.78 o
   2  -7   5      817.12      794.79     12.16 o
   3  -7   5        0.90        2.13      1.21 o
   4  -7   5        0.59        1.71      1.21 o
   5  -7   5       20.43       23.68      2.42 o
   6  -7   5       54.03       64.23      3.62 o
   7  -7   5        0.73        4.51      2.05 o
  -7  -6   5        2.50        2.81      2.05 o
  -6  -6   5       81.02       77.99      3.26 o
  -5  -6   5       44.10       38.60      2.38 o
  -4  -6   5      844.51      833.92     13.29 o
  -3  -6   5       63.49       55.43      2.63 o
  -2  -6   5      164.74      192.09      3.18 o
  -1  -6   5      115.62      132.63      2.43 o
   0  -6   5        4.78        8.10      0.65 o
   1  -6   5      434.78      517.66      7.15 o
   2  -6   5     1969.06     2195.30     25.81 o
   3  -6   5      752.60      755.32     11.81 o
   4  -6   5       13.00       12.52      1.94 o
   5  -6   5       61.21       58.81      2.76 o
   6  -6   5      200.49      214.55      7.60 o
   7  -6   5       12.27       17.30      2.10 o
  -8  -5   5        0.95       10.25      3.42 o
  -7  -5   5       21.26       21.99      3.02 o
  -6  -5   5        7.50       10.89      1.76 o
  -5  -5   5        1.69        2.56      1.24 o
  -4  -5   5      342.67      336.61      7.88 o
  -3  -5   5      122.51      136.47      3.45 o
  -2  -5   5     1304.78     1356.06     16.43 o
  -1  -5   5       88.97      125.23      2.32 o
   0  -5   5      952.04     1012.25     12.25 o
   1  -5   5      632.37      824.82     10.34 o
   2  -5   5     7122.11     7811.25     88.79 o
   3  -5   5     1272.91     1224.81     16.15 o
   4  -5   5       29.07       30.20      2.09 o
   5  -5   5      106.04      105.86      3.45 o
   6  -5   5       43.96       43.18      2.47 o
   7  -5   5        4.21        2.79      1.60 o
   8  -5   5        9.80       16.23      4.27 o
  -8  -4   5        6.52       13.25      2.42 o
  -7  -4   5       42.21       38.39      3.84 o
  -6  -4   5      161.73      154.17      4.38 o
  -5  -4   5      104.29       99.78      3.79 o
  -4  -4   5        0.26        1.49      0.75 o
  -3  -4   5      658.80      676.67      8.82 o
  -2  -4   5       65.83       84.02      1.89 o
  -1  -4   5      136.09      124.06      2.22 o
   0  -4   5     1514.41     1655.64     19.41 o
   1  -4   5       45.93       62.36      1.45 o
   2  -4   5     1964.78     2356.57     27.52 o
   3  -4   5      158.65      149.09      3.72 o
   4  -4   5      963.98      917.38     14.13 o
   5  -4   5      165.31      151.74      5.57 o
   6  -4   5       31.14       28.57      2.26 o
   7  -4   5        5.42        8.54      2.42 o
   8  -4   5       14.26       24.77      5.12 o
  -8  -3   5        1.65       -0.85      1.81 o
  -7  -3   5       25.88       17.73      2.67 o
  -6  -3   5        0.92        1.39      1.09 o
  -5  -3   5        2.42        1.81      1.09 o
  -4  -3   5      657.32      616.26     10.18 o
  -3  -3   5     1493.75     1526.38     21.68 o
  -2  -3   5        6.92        5.16      0.49 o
  -1  -3   5     1929.72     1990.12     23.05 o
   0  -3   5      594.97      624.20      7.67 o
   1  -3   5       13.55        5.58      0.43 o
   2  -3   5     5930.62     6938.04     86.84 o
   3  -3   5      112.28      107.76      2.98 o
   4  -3   5       22.05       22.24      1.82 o
   5  -3   5      122.74      111.34      3.45 o
   6  -3   5        7.24       10.91      1.76 o
   7  -3   5       73.21       70.97      4.23 o
   8  -3   5        6.39        9.20      2.67 o
  -8  -2   5        1.45        0.73      2.05 o
  -7  -2   5        5.56        4.51      2.05 o
  -6  -2   5       20.57       23.62      2.67 o
  -5  -2   5      306.55      320.80      6.37 o
  -4  -2   5      163.05      175.10      4.09 o
  -3  -2   5      106.46      110.20      2.76 o
  -2  -2   5     1516.82     1593.17     21.86 o
  -1  -2   5        0.03        0.85      0.43 o
   0  -2   5      133.53      121.66      2.10 o
   1  -2   5        6.49        4.70      0.74 o
   2  -2   5      105.00       88.10      1.60 o
   3  -2   5     1402.20     1671.22     23.33 o
   4  -2   5      347.37      326.02      8.50 o
   5  -2   5       11.49       10.59      1.48 o
   6  -2   5      206.99      185.89      6.38 o
   7  -2   5        2.80        3.17      2.05 o
   8  -2   5      137.71      152.87      8.11 o
  -8  -1   5        0.29        2.56      1.81 o
  -7  -1   5      281.23      286.24      8.74 o
  -6  -1   5       61.00       61.21      3.62 o
  -5  -1   5       47.02       53.37      2.26 o
  -4  -1   5        1.01        0.85      1.21 o
  -3  -1   5       66.45       57.35      1.97 o
  -2  -1   5       86.27       86.26      1.97 o
  -1  -1   5      773.49      792.66     20.63 o
   0  -1   5     4981.11     5163.65     58.49 o
   1  -1   5      296.78      302.23      4.04 o
   2  -1   5      144.87      145.46      2.96 o
   3  -1   5      894.26      901.29     13.31 o
   4  -1   5      658.31      686.12     11.00 o
   5  -1   5       91.29       81.74      2.96 o
   6  -1   5       54.74       54.76      2.76 o
   7  -1   5        4.23        5.12      2.05 o
   8  -1   5        2.60        5.55      2.42 o
  -8   0   5        4.27        3.84      2.42 o
  -7   0   5        8.43        5.73      2.05 o
  -6   0   5        4.89        9.39      2.05 o
  -5   0   5        6.00        6.19      1.24 o
  -4   0   5      160.21      167.01      3.76 o
  -3   0   5      172.99      165.89      4.07 o
  -2   0   5     1050.90     1138.30     15.94 o
  -1   0   5     4863.07     5381.55     61.15 o
   0   0   5       63.26       76.70      1.28 o
   1   0   5     2008.05     2101.23     24.12 o
   2   0   5      162.63      152.62      2.96 o
   3   0   5     1062.29     1120.75     16.10 o
   4   0   5       17.81       19.96      1.48 o
   5   0   5      279.42      256.71      6.32 o
   6   0   5        1.35        1.59      1.24 o
   7   0   5      134.99      139.22      5.43 o
   8   0   5        9.27       11.98      4.27 o
  -8   1   5       21.15       32.43      5.12 o
  -7   1   5        6.98        6.03      5.55 o
  -6   1   5       83.90       80.72      4.23 o
  -5   1   5       15.21       19.71      1.76 o
  -4   1   5       42.06       35.47      1.22 o
  -3   1   5     1102.38     1228.75     14.83 o
  -2   1   5        6.90        3.34      0.59 o
  -1   1   5    11970.67    12982.78    146.53 o
   0   1   5     7876.82     8237.67    125.85 o
   1   1   5     1183.70     1190.08     13.98 o
   2   1   5      584.52      590.84      7.34 o
   3   1   5       36.67       37.50      1.23 o
   4   1   5       54.63       47.80      2.21 o
   5   1   5      443.47      442.32      8.21 o
   6   1   5        0.26        0.61      1.27 o
   7   1   5        0.36       -0.43      1.81 o
   8   1   5        3.29        1.28      2.42 o
  -8   2   5        0.70       -0.12      2.05 o
  -7   2   5        5.97        8.11      2.42 o
  -6   2   5       18.83       23.68      2.42 o
  -5   2   5       33.13       30.93      1.76 o
  -4   2   5       33.33       31.23      1.36 o
  -3   2   5     2196.09     2554.89     29.88 o
  -2   2   5      429.92      441.91      5.75 o
  -1   2   5    95499.77    85399.26   1931.73 o
   0   2   5       25.35       38.83      1.31 o
   1   2   5     8191.20     8616.43     97.33 o
   2   2   5       79.44       70.07      1.56 o
   3   2   5      514.40      439.50      5.96 o
   4   2   5      353.40      393.40      5.73 o
   5   2   5      225.31      207.26      6.50 o
   6   2   5      390.55      382.59      9.66 o
   7   2   5       92.99       79.28      9.39 o
   8   2   5       39.39       44.55      3.89 o
  -8   3   5       25.63       29.62      3.62 o
  -7   3   5       10.26        7.81      2.13 o
  -6   3   5      114.85      111.53      4.83 o
  -5   3   5       39.63       39.80      2.26 o
  -4   3   5        8.76        8.46      1.11 o
  -3   3   5      153.05      193.89      3.29 o
  -2   3   5      605.87      687.13      8.54 o
  -1   3   5     2808.30     2920.52     33.52 o
   0   3   5    15947.02    17098.62    273.40 o
   1   3   5      487.27      445.23      5.65 o
   2   3   5        8.50        6.49      0.43 o
   3   3   5     4652.74     5518.73     62.97 o
   4   3   5       85.94      107.98      2.71 o
   5   3   5      343.67      344.86     10.63 o
   6   3   5       59.66       62.33     14.52 o
   7   3   5        1.27       -0.43      1.81 o
   8   3   5        1.00        7.16      2.05 o
  -8   4   5        1.86        3.42      2.42 o
  -7   4   5       85.22       87.14      4.83 o
  -6   4   5        0.11        0.17      1.42 o
  -5   4   5      227.09      228.75      5.06 o
  -4   4   5        9.26       10.46      1.05 o
  -3   4   5     3024.05     3244.50     37.67 o
  -2   4   5        7.99        6.15      0.62 o
  -1   4   5     1639.96     1630.23     19.00 o
   0   4   5      354.47      377.21      6.04 o
   1   4   5      890.73      923.80     11.20 o
   2   4   5     1382.61     1464.08     17.29 o
   3   4   5     2900.54     3173.56     36.81 o
   4   4   5      747.79      711.29      9.48 o
   5   4   5     1740.64     1768.66     48.50 o
   6   4   5      295.00      287.37      7.85 o
   7   4   5       20.56       19.14      3.84 o
   8   4   5       66.54       74.84      4.83 o
  -8   5   5        3.52        3.42      4.27 o
  -7   5   5       92.82      101.74      4.83 o
  -6   5   5        0.00        0.43      1.81 o
  -5   5   5       99.18       92.52      3.89 o
  -4   5   5      486.59      504.64      7.46 o
  -3   5   5      952.47     1054.54     13.24 o
  -2   5   5     1087.31     1156.01     14.09 o
  -1   5   5      402.93      379.20      5.30 o
   0   5   5     1310.88     1400.96     16.54 o
   1   5   5      510.32      513.45      6.61 o
   2   5   5      885.23      980.68     12.06 o
   3   5   5      230.56      187.77      3.29 o
   4   5   5       87.16       80.62      3.48 o
   5   5   5      432.68      415.11     11.69 o
   6   5   5        9.00        4.27      1.81 o
   7   5   5        0.07        1.20      2.56 o
   8   5   5        0.82       -1.95      2.05 o
  -8   6   5        0.95        2.56      3.42 o
  -7   6   5       18.82       28.77      3.02 o
  -6   6   5        5.00        3.42      1.81 o
  -5   6   5        1.26        0.28      0.99 o
  -4   6   5       74.60       80.95      2.32 o
  -3   6   5       20.38       20.69      1.28 o
  -2   6   5      983.13     1107.45     13.66 o
  -1   6   5     1744.39     1908.36     22.41 o
   0   6   5      879.34      853.54     12.57 o
   1   6   5     1416.12     1543.43     20.46 o
   2   6   5        6.70       19.38      0.85 o
   3   6   5      462.47      471.09      6.61 o
   4   6   5      111.17       93.42      2.60 o
   5   6   5       97.05      102.33      3.26 o
   6   6   5      231.57      208.50      6.64 o
   7   6   5       56.53       45.28      3.62 o
   8   6   5       46.55       51.41      5.55 o
  -7   7   5        0.15        2.44      2.05 o
  -6   7   5        6.34        5.12      1.81 o
  -5   7   5       56.27       46.78      2.26 o
  -4   7   5        9.69       11.65      1.28 o
  -3   7   5        8.22        5.98      0.85 o
  -2   7   5      671.53      722.18      9.50 o
  -1   7   5     1227.29     1341.15     16.22 o
   0   7   5       77.98       75.70      2.84 o
   1   7   5        0.06        0.28      0.54 o
   2   7   5      180.81      189.13      3.94 o
   3   7   5      624.65      688.73      9.17 o
   4   7   5        0.22       -0.64      0.85 o
   5   7   5      201.23      171.33      4.25 o
   6   7   5       32.79       25.24      3.42 o
   7   7   5        7.60       12.75      2.42 o
   8   7   5       27.93       45.59      3.89 o
  -7   8   5       36.32       32.43      5.12 o
  -6   8   5       43.53       43.20      3.42 o
  -5   8   5       43.67       42.46      2.47 o
  -4   8   5       29.86       28.69      1.71 o
  -3   8   5       97.33       94.99      3.94 o
  -2   8   5      112.56      111.57      2.43 o
  -1   8   5       24.96       20.12      1.97 o
   0   8   5        2.13        0.68      0.57 o
   1   8   5      683.19      737.81      9.48 o
   2   8   5       90.05       88.04      2.00 o
   3   8   5      215.77      190.27      3.61 o
   4   8   5       58.27       63.29      3.42 o
   5   8   5      397.19      381.90      8.74 o
   6   8   5       29.87       30.93      2.67 o
   7   8   5       24.03       32.26      3.28 o
   8   8   5        0.98        0.85      3.42 o
  -7   9   5       15.94       21.35      4.27 o
  -6   9   5       32.87       38.43      4.27 o
  -5   9   5        7.70        8.66      2.99 o
  -4   9   5        6.86        6.91      1.12 o
  -3   9   5        5.38        5.28      0.85 o
  -2   9   5       35.42       39.82      1.45 o
  -1   9   5      572.79      621.41      8.20 o
   0   9   5        0.00        1.14      0.54 o
   1   9   5        3.99        5.05      0.74 o
   2   9   5       34.49       29.69      1.48 o
   3   9   5       41.03       40.11      1.56 o
   4   9   5      166.43      163.01      3.51 o
   5   9   5      116.40      114.49      3.59 o
   6   9   5       58.49       55.56      3.62 o
   7   9   5       44.56       50.59      3.89 o
  -7  10   5       11.77       13.66      3.42 o
  -6  10   5        0.28        2.56      2.56 o
  -5  10   5      256.46      250.71      7.25 o
  -4  10   5       57.45       68.64      2.76 o
  -3  10   5      539.27      509.42      9.03 o
  -2  10   5        0.07        0.85      0.99 o
  -1  10   5      935.75      934.02     15.76 o
   0  10   5       60.70       66.48      2.26 o
   1  10   5      766.51      740.71     11.66 o
   2  10   5        9.32       13.05      1.24 o
   3  10   5       36.96       41.43      1.71 o
   4  10   5        4.64        3.67      1.00 o
   5  10   5        2.95        1.60      1.09 o
   6  10   5        4.84        7.08      2.05 o
   7  10   5       55.63       58.18      4.23 o
  -6  11   5        0.73        2.56      2.56 o
  -5  11   5        2.86        2.39      2.99 o
  -4  11   5        8.40        6.40      1.81 o
  -3  11   5       58.93       60.77      2.60 o
  -2  11   5        4.55        4.27      1.09 o
  -1  11   5       18.51       13.05      1.24 o
   0  11   5       80.94       79.90      2.76 o
   1  11   5      409.63      400.64      7.22 o
   2  11   5        0.46        2.03      1.09 o
   3  11   5        1.59        2.24      1.09 o
   4  11   5      214.83      222.25      5.24 o
   5  11   5       55.26       49.66      3.28 o
   7  11   5       30.04       35.01      5.12 o
  -6  12   5        1.28        0.00      2.56 o
  -5  12   5        1.99        7.33      1.81 o
  -4  12   5       26.48       32.06      2.67 o
  -3  12   5       51.74       61.34      2.76 o
  -2  12   5        5.73        3.84      1.09 o
  -1  12   5      987.83      989.10     15.27 o
   0  12   5        1.04       -0.64      0.70 o
   1  12   5       36.76       27.90      1.76 o
   2  12   5       85.03       73.17      2.76 o
   3  12   5      298.15      330.08      6.90 o
   4  12   5       27.67       26.82      1.97 o
   5  12   5       59.51       41.11      4.70 o
   6  12   5       23.63       29.04      4.27 o
  -6  13   5        3.49        7.69      2.42 o
  -5  13   5        0.01       -0.85      1.21 o
  -4  13   5       63.06       57.65      3.62 o
  -3  13   5      173.82      176.65      4.75 o
  -2  13   5        1.14        1.95      1.24 o
  -1  13   5       60.67       62.99      2.76 o
   0  13   5      113.83      120.18      3.97 o
   1  13   5      222.55      240.70      7.02 o
   2  13   5      896.77      885.57     14.28 o
   3  13   5       16.23       20.56      1.97 o
   4  13   5       10.89        4.70      1.81 o
   5  13   5      120.74      149.48      6.40 o
   6  13   5       17.45       29.04      4.27 o
  -5  14   5       32.79       39.28      5.12 o
  -4  14   5        4.53        3.42      2.56 o
  -3  14   5      187.43      207.13      5.57 o
  -2  14   5       12.53       14.18      2.94 o
  -1  14   5       24.57       26.49      2.10 o
   0  14   5      158.35      159.28      4.38 o
   1  14   5        0.66       -0.49      1.52 o
   2  14   5       48.80       38.50      4.21 o
   3  14   5       68.87       53.91      3.05 o
   4  14   5        0.63        3.42      2.56 o
   5  14   5       12.12       13.66      3.42 o
  -4  15   5        6.62        1.71      2.56 o
  -3  15   5       28.08       30.50      4.27 o
  -2  15   5        1.12       -1.42      1.42 o
  -1  15   5       10.04       12.20      2.42 o
   0  15   5        1.45        2.56      1.81 o
   1  15   5        9.46       10.69      2.42 o
   2  15   5       35.62       34.25      3.02 o
   3  15   5       39.49       43.82      3.62 o
   4  15   5      116.43      116.14      7.69 o
   5  15   5       80.36       99.06      6.83 o
  -3  16   5        7.45        5.12      3.42 o
  -2  16   5       47.41       57.73      4.27 o
  -1  16   5       27.87       26.73      3.28 o
   0  16   5      457.06      431.54     20.07 o
   1  16   5        1.64        2.56      2.05 o
   2  16   5        0.44        2.56      2.05 o
   3  16   5        0.43       -2.99      2.99 o
  -2  17   5       33.88       36.90      3.62 o
  -1  17   5        1.05        0.61      4.70 o
   0  17   5       52.64       47.97      3.89 o
   1  17   5       75.61       77.32      5.98 o
   2  17   5        0.91        0.12      2.13 o
   3  17   5      196.54      217.77     11.10 o
  -2  18   5        0.66        6.83      4.27 o
  -1  18   5       41.61       35.87      5.12 o
   0  18   5       28.55       32.49      3.84 o
   1  18   5        2.45        1.28      2.42 o
   2  18   5        5.01        8.54      4.27 o
  -2 -16   6      116.46      133.22      8.54 o
  -1 -16   6        0.93        2.99      1.81 o
   0 -16   6       29.79       29.75      2.60 o
   1 -16   6       47.28       72.39      3.59 o
  -3 -15   6        5.96        8.05      2.05 o
  -2 -15   6       24.47       28.92      3.02 o
  -1 -15   6        6.10        5.00      2.05 o
   0 -15   6        4.25        1.46      2.36 o
   1 -15   6       37.82       31.80      2.47 o
   2 -15   6       20.00       19.31      2.67 o
  -4 -14   6       73.81       94.37      4.83 o
  -3 -14   6       94.57       91.90      4.83 o
  -2 -14   6      329.33      322.86     12.38 o
  -1 -14   6      110.81      110.28      3.94 o
   0 -14   6        1.51        0.85      1.24 o
   1 -14   6      424.25      399.17      8.54 o
   2 -14   6       94.82       93.03      4.72 o
   3 -14   6      125.65      124.13      5.71 o
  -5 -13   6        0.04       -0.43      2.13 o
  -4 -13   6       10.37       13.72      2.42 o
  -3 -13   6       27.41       28.67      3.02 o
  -2 -13   6       60.98       63.65      3.62 o
  -1 -13   6       57.16       56.73      2.96 o
   0 -13   6       17.35       13.15      1.89 o
   1 -13   6      558.10      525.18     10.66 o
   2 -13   6        3.40        5.12      2.56 o
   3 -13   6       60.65       63.17      3.89 o
   4 -13   6        0.15        4.70      1.81 o
  -5 -12   6       64.56       63.34      7.26 o
  -4 -12   6       56.67       61.15      5.98 o
  -3 -12   6       54.77       63.24      3.62 o
  -2 -12   6        7.18       10.32      1.81 o
  -1 -12   6      259.22      256.79      5.98 o
   0 -12   6      377.11      353.62      7.40 o
   1 -12   6      345.79      345.85      7.65 o
   2 -12   6        4.11        2.99      2.13 o
   3 -12   6      134.21      131.40      6.40 o
   4 -12   6       15.16       19.14      2.56 o
   5 -12   6       83.08       86.33      4.83 o
  -6 -11   6       52.37       55.72      4.23 o
  -5 -11   6       52.06       57.33      3.62 o
  -4 -11   6       15.32       16.93      2.42 o
  -3 -11   6      160.77      139.19     10.67 o
  -2 -11   6      218.99      205.13      6.04 o
  -1 -11   6      188.95      164.00      6.43 o
   0 -11   6       47.46       47.71      2.47 o
   1 -11   6      290.33      282.32      7.53 o
   2 -11   6       65.19       59.18      2.60 o
   3 -11   6      343.98      314.89      8.74 o
   4 -11   6        2.71       -0.43      2.13 o
   5 -11   6        3.16        0.85      1.81 o
  -6 -10   6        0.55        0.00      1.81 o
  -5 -10   6       29.96       34.72      3.02 o
  -4 -10   6        0.19       -0.43      2.13 o
  -3 -10   6      123.38      107.38      4.70 o
  -2 -10   6       11.56       11.41      1.48 o
  -1 -10   6      518.59      508.64      9.03 o
   0 -10   6      261.84      270.71      5.74 o
   1 -10   6      103.40      101.23      6.83 o
   2 -10   6        0.07       -0.21      1.09 o
   3 -10   6      333.23      326.70     12.81 o
   4 -10   6       29.58       26.22      2.42 o
   5 -10   6        3.04        3.84      1.81 o
   6 -10   6       33.78       40.27      4.70 o
  -6  -9   6       31.58       31.22      3.02 o
  -5  -9   6        0.58       -0.85      1.21 o
  -4  -9   6      244.09      216.09      6.64 o
  -3  -9   6      764.72      738.58     15.10 o
  -2  -9   6      744.96      756.42     12.63 o
  -1  -9   6      184.46      164.97      3.94 o
   0  -9   6      453.26      435.62      7.89 o
   1  -9   6      194.53      170.68      4.25 o
   2  -9   6      768.72      792.46     12.80 o
   3  -9   6      982.20      922.67     18.41 o
   4  -9   6        0.58       -0.85      1.21 o
   5  -9   6       44.76       53.95      5.55 o
   6  -9   6        0.02        3.42      1.81 o
  -7  -8   6       31.03       36.72      5.12 o
  -6  -8   6        8.33       15.54      2.99 o
  -5  -8   6        0.22       -0.85      1.21 o
  -4  -8   6      268.59      246.96      6.92 o
  -3  -8   6      206.33      196.01      5.71 o
  -2  -8   6      518.46      472.44      8.21 o
  -1  -8   6        6.07        6.44      0.99 o
   0  -8   6     1342.89     1355.05     19.55 o
   1  -8   6        0.00       -0.28      0.76 o
   2  -8   6     1722.10     1727.66     24.62 o
   3  -8   6     1133.09     1147.34     21.74 o
   4  -8   6      611.79      638.79     13.89 o
   5  -8   6        5.26        5.98      1.81 o
   6  -8   6       34.50       35.95      3.02 o
   7  -8   6        1.38        7.69      2.56 o
  -7  -7   6        1.57        1.71      2.56 o
  -6  -7   6        5.32        4.55      1.48 o
  -5  -7   6       28.71       27.38      2.10 o
  -4  -7   6      336.32      349.52     12.22 o
  -3  -7   6       45.73       43.95      1.97 o
  -2  -7   6       33.15       28.25      1.28 o
  -1  -7   6      297.62      265.86      5.57 o
   0  -7   6      114.12      129.91      2.96 o
   1  -7   6      592.17      571.89     11.47 o
   2  -7   6      350.00      398.74      7.02 o
   3  -7   6      897.16      866.83     16.91 o
   4  -7   6       22.12       20.64      2.42 o
   5  -7   6       92.20       76.37      3.89 o
   6  -7   6        1.76        1.71      1.42 o
   7  -7   6       19.00       23.28      3.84 o
  -7  -6   6       13.69       12.40      2.42 o
  -6  -6   6      283.54      284.18      6.73 o
  -5  -6   6      185.60      181.66      7.10 o
  -4  -6   6     3749.20     3584.43     83.68 o
  -3  -6   6      280.83      269.50      7.73 o
  -2  -6   6      222.38      201.81      3.61 o
  -1  -6   6     1094.02     1136.87     13.96 o
   0  -6   6      887.95      924.66     11.49 o
   1  -6   6       33.67       40.33      1.17 o
   2  -6   6      385.01      359.10      5.19 o
   3  -6   6       70.47       70.61      2.49 o
   4  -6   6        9.13       11.69      1.48 o
   5  -6   6        4.19        3.70      1.48 o
   6  -6   6        0.96       -1.89      1.89 o
   7  -6   6       89.00       95.06     10.25 o
  -7  -5   6       18.27       27.53      3.28 o
  -6  -5   6       84.44       86.05      3.45 o
  -5  -5   6      523.70      493.46     12.31 o
  -4  -5   6      107.58      101.60      3.10 o
  -3  -5   6        8.12       12.76      1.42 o
  -2  -5   6      367.37      383.94      5.53 o
  -1  -5   6      133.15      128.92      2.43 o
   0  -5   6      238.34      325.90      4.67 o
   1  -5   6     4255.72     4700.44     53.78 o
   2  -5   6        2.15        0.28      0.76 o
   3  -5   6       50.46       42.09      1.97 o
   4  -5   6      754.73      750.67     12.68 o
   5  -5   6        3.31        3.66      1.24 o
   6  -5   6      135.25      128.83      4.09 o
   7  -5   6       15.85       16.01      2.57 o
  -8  -4   6        9.02       11.10      3.42 o
  -7  -4   6       49.65       50.04      8.11 o
  -6  -4   6      131.17      134.01      4.25 o
  -5  -4   6      172.28      187.07      4.75 o
  -4  -4   6       46.67       59.43      2.47 o
  -3  -4   6       28.08       13.26      1.11 o
  -2  -4   6      992.02     1036.41     12.80 o
  -1  -4   6     2065.10     2121.18     24.76 o
   0  -4   6        7.13        6.86      0.65 o
   1  -4   6        5.36        2.63      0.43 o
   2  -4   6        0.03        0.57      0.54 o
   3  -4   6       33.71       39.41     10.09 o
   4  -4   6       35.66       31.19      2.31 o
   5  -4   6      423.13      411.07      7.89 o
   6  -4   6       37.84       33.62      2.26 o
   7  -4   6        0.41        3.13      1.48 o
   8  -4   6        8.68       11.10      4.27 o
  -8  -3   6        6.82        3.66      2.05 o
  -7  -3   6        2.69        2.99      1.81 o
  -6  -3   6      212.61      210.97      7.44 o
  -5  -3   6      287.63      294.43      6.23 o
  -4  -3   6      882.91      869.60     13.47 o
  -3  -3   6        2.22        1.28      0.70 o
  -2  -3   6     1028.81     1038.23     12.68 o
  -1  -3   6      296.30      364.80      4.90 o
   0  -3   6     3738.07     4032.50     46.10 o
   1  -3   6       53.20       57.29      1.45 o
   2  -3   6     7220.53     8223.54     93.17 o
   3  -3   6      298.19      357.95      6.23 o
   4  -3   6     1156.14     1139.33     17.09 o
   5  -3   6      157.10      142.33      3.94 o
   6  -3   6       65.73       59.56      2.76 o
   7  -3   6        0.14        2.56      1.81 o
   8  -3   6       69.91       81.98      6.83 o
  -8  -2   6       10.10       11.83      2.67 o
  -7  -2   6        0.83       -0.85      1.81 o
  -6  -2   6        5.08        6.83      1.48 o
  -5  -2   6      310.71      291.78      6.23 o
  -4  -2   6       49.12       55.89      2.71 o
  -3  -2   6     2219.38     2344.75     32.04 o
  -2  -2   6      537.34      546.56      8.38 o
  -1  -2   6      325.77      310.33      4.15 o
   0  -2   6      487.17      508.84      6.40 o
   1  -2   6       93.35       90.56      1.71 o
   2  -2   6       62.61       50.27      1.36 o
   3  -2   6        0.15       -0.34      0.57 o
   4  -2   6      149.42      148.35      3.76 o
   5  -2   6       47.21       51.09      2.26 o
   6  -2   6      190.97      175.21      6.21 o
   7  -2   6        5.13        4.03      2.05 o
   8  -2   6       53.40       58.08      4.23 o
  -8  -1   6        1.05        1.34      2.56 o
  -7  -1   6       55.27       43.84      5.55 o
  -6  -1   6      199.97      193.89      6.64 o
  -5  -1   6        2.10        2.24      1.09 o
  -4  -1   6       59.99       33.97      1.76 o
  -3  -1   6      263.06      275.06      5.08 o
  -2  -1   6        1.07        0.28      0.49 o
  -1  -1   6      159.51      198.47      2.86 o
   0  -1   6     2936.05     3308.48     38.67 o
   1  -1   6     3145.97     3204.61     36.60 o
   2  -1   6     3235.58     3558.34     47.49 o
   3  -1   6      488.71      703.99     10.68 o
   4  -1   6       60.11       38.52      1.97 o
   5  -1   6      900.21      864.61     13.81 o
   6  -1   6      262.67      259.08      7.12 o
   7  -1   6        8.75        9.39      2.42 o
   8  -1   6       21.95       23.55      3.62 o
  -8   0   6        2.37        3.84      1.81 o
  -7   0   6       39.65       31.40      4.27 o
  -6   0   6        6.40        7.26      1.81 o
  -5   0   6      154.84      151.03      3.76 o
  -4   0   6      597.50      633.26     10.18 o
  -3   0   6      132.23      128.65      3.95 o
  -2   0   6       84.86       98.81      2.47 o
  -1   0   6     1893.13     2072.18     24.02 o
   0   0   6     1957.49     2111.77     24.12 o
   1   0   6        4.96        3.67      0.43 o
   2   0   6      990.00     1006.89     14.13 o
   3   0   6      320.99      308.05      5.42 o
   4   0   6      182.92      198.25      4.44 o
   5   0   6       47.97       49.31      2.67 o
   6   0   6        2.25        2.07      1.24 o
   7   0   6        0.27       -0.85      1.81 o
   8   0   6        0.30        1.28      2.42 o
  -8   1   6       13.42       12.28      2.67 o
  -7   1   6        0.87        0.43      1.81 o
  -6   1   6       18.55       25.37      2.42 o
  -5   1   6      225.74      227.90      5.03 o
  -4   1   6       45.29       44.28      1.97 o
  -3   1   6     2912.10     3184.97     36.82 o
  -2   1   6       67.05       74.39      1.56 o
  -1   1   6      102.28       70.91      1.36 o
   0   1   6     1612.50     1723.79     19.85 o
   1   1   6      155.65      143.27      2.13 o
   2   1   6     1198.12     1260.63     15.04 o
   3   1   6     1019.04     1090.08     15.78 o
   4   1   6      517.82      524.94      8.70 o
   5   1   6       70.37       67.54      4.01 o
   6   1   6      368.81      333.22     11.91 o
   7   1   6       74.27       71.43      4.23 o
   8   1   6        4.13        4.70      4.70 o
  -8   2   6       45.31       45.42      3.89 o
  -7   2   6        1.46        0.00      1.81 o
  -6   2   6        1.41        0.00      1.21 o
  -5   2   6        8.05        7.96      1.24 o
  -4   2   6      232.84      249.94      3.97 o
  -3   2   6     1075.74     1154.65     14.18 o
  -2   2   6        5.82        6.33      0.47 o
  -1   2   6      330.63      364.28      4.70 o
   0   2   6     8963.56     9500.64    123.25 o
   1   2   6       21.46       22.74      0.85 o
   2   2   6      404.30      433.40      5.62 o
   3   2   6        3.14        2.65      0.54 o
   4   2   6        6.39        1.71      0.99 o
   5   2   6        0.01        1.14      0.99 o
   6   2   6      385.02      376.27      7.97 o
   7   2   6        1.80        1.71      2.99 o
   8   2   6       40.09       44.67      3.89 o
  -8   3   6        2.67        1.71      2.05 o
  -7   3   6        3.01        2.99      1.81 o
  -6   3   6       14.98       23.18      2.42 o
  -5   3   6      124.49      113.54      4.62 o
  -4   3   6        1.29        0.00      0.65 o
  -3   3   6      585.55      595.86      7.89 o
  -2   3   6     2845.82     3326.48     38.32 o
  -1   3   6     3252.52     3452.31     39.49 o
   0   3   6        0.36        1.42      0.54 o
   1   3   6      772.97      790.50      9.50 o
   2   3   6     1878.12     1987.93     23.16 o
   3   3   6     1946.09     2116.58     24.86 o
   4   3   6      175.97      183.03      3.82 o
   5   3   6       65.02       65.44      2.60 o
   6   3   6      437.41      411.28     14.21 o
   7   3   6        8.43        8.54      2.42 o
   8   3   6        2.80        2.99      2.13 o
  -8   4   6        0.09       -0.12      2.13 o
  -7   4   6        9.99        9.46      2.42 o
  -6   4   6        5.44        3.84      2.13 o
  -5   4   6       10.51       11.09      1.24 o
  -4   4   6        1.61        0.51      0.65 o
  -3   4   6       83.53       91.80      4.93 o
  -2   4   6      940.46     1059.26     12.81 o
  -1   4   6        9.06        9.34      0.62 o
   0   4   6     8097.66     8504.00    121.52 o
   1   4   6      778.36      805.42      9.82 o
   2   4   6     1381.25     1426.63     16.86 o
   3   4   6      141.11      157.57      2.86 o
   4   4   6      534.92      519.90      8.75 o
   5   4   6       77.94       82.43      6.14 o
   6   4   6       30.39       26.96      2.42 o
   7   4   6        2.62        0.85      1.81 o
   8   4   6       20.24       31.97      3.62 o
  -8   5   6        0.07       -1.28      2.42 o
  -7   5   6      178.59      188.35      6.92 o
  -6   5   6       35.05       31.81      3.02 o
  -5   5   6      186.82      178.25      4.25 o
  -4   5   6      279.58      270.53      8.56 o
  -3   5   6      822.47      767.29     10.03 o
  -2   5   6     2638.11     2790.91     32.34 o
  -1   5   6       66.24       54.19      1.60 o
   0   5   6     4705.73     5021.88     57.21 o
   1   5   6       91.76       63.27      1.45 o
   2   5   6     2749.14     2965.87     34.26 o
   3   5   6      872.64      856.00     10.88 o
   4   5   6       61.14       47.67      1.56 o
   5   5   6      570.51      558.97      9.69 o
   6   5   6        6.50        2.90      2.56 o
   7   5   6        7.05        9.72      2.05 o
   8   5   6       74.77       85.79     10.25 o
  -8   6   6        9.17       10.25      4.27 o
  -7   6   6        2.70        3.17      2.05 o
  -6   6   6        3.70        6.59      2.05 o
  -5   6   6       39.58       41.86      3.02 o
  -4   6   6       67.44       67.09      2.34 o
  -3   6   6       35.79       25.51      1.60 o
  -2   6   6      367.94      405.06      5.75 o
  -1   6   6      238.59      214.42      4.09 o
   0   6   6      706.62      694.06      8.75 o
   1   6   6      988.59     1139.68     15.53 o
   2   6   6      711.41      847.37     10.67 o
   3   6   6       47.16       39.31      1.36 o
   4   6   6        0.45        0.00      0.74 o
   5   6   6       39.19       42.64      2.63 o
   6   6   6       41.06       29.14      2.42 o
   7   6   6       48.97       44.32      3.84 o
   8   6   6        4.53        1.46      2.05 o
  -7   7   6        3.72        3.78      3.42 o
  -6   7   6       67.05       79.11      3.89 o
  -5   7   6       17.41       18.76      1.76 o
  -4   7   6      513.51      468.60      7.04 o
  -3   7   6        1.24        2.35      0.85 o
  -2   7   6       49.32       36.03      1.60 o
  -1   7   6      899.44      869.09     10.88 o
   0   7   6      891.34      896.24     11.19 o
   1   7   6      110.34      123.54      2.71 o
   2   7   6      345.40      301.59      4.58 o
   3   7   6      268.46      284.63      4.58 o
   4   7   6     2099.61     2178.26     26.25 o
   5   7   6       14.73       19.26      1.60 o
   6   7   6      146.83      138.31      9.82 o
   7   7   6       24.88       26.11      3.02 o
   8   7   6        1.32        1.71      2.99 o
  -7   8   6       14.99       21.35      3.02 o
  -6   8   6        9.10        3.17      2.05 o
  -5   8   6      102.54       99.53      3.33 o
  -4   8   6       71.29       67.25      2.22 o
  -3   8   6       12.04       15.41      1.12 o
  -2   8   6        0.02        0.00      0.86 o
  -1   8   6      169.22      156.36      2.82 o
   0   8   6     1197.73     1333.67     16.22 o
   1   8   6      122.43      133.41      2.59 o
   2   8   6      217.62      232.75      4.25 o
   3   8   6       55.00       45.30      1.71 o
   4   8   6      354.35      353.93      8.38 o
   5   8   6      438.87      375.14     11.73 o
   6   8   6       25.63       14.57      2.42 o
   7   8   6        3.32        4.15      2.05 o
   8   8   6       26.12       42.70      5.98 o
  -7   9   6       13.47       12.81      3.42 o
  -6   9   6       12.28       14.52      3.42 o
  -5   9   6        3.40        5.69      2.75 o
  -4   9   6       26.47       25.72      1.71 o
  -3   9   6       23.91       24.38      1.28 o
  -2   9   6      102.41       92.72      2.59 o
  -1   9   6     1080.00     1161.68     14.51 o
   0   9   6      113.91      116.76      2.32 o
   1   9   6      229.94      235.21      4.42 o
   2   9   6      219.11      209.31      6.43 o
   3   9   6      142.51      147.49      4.50 o
   4   9   6       60.10       58.81      3.20 o
   5   9   6      188.16      171.60      4.59 o
   6   9   6        0.99        1.28      1.81 o
   7   9   6        1.32        0.00      1.81 o
  -7  10   6        0.99        3.42      2.56 o
  -6  10   6       22.58       27.33      4.27 o
  -5  10   6        1.33        2.99      1.81 o
  -4  10   6        5.47        4.59      1.13 o
  -3  10   6       90.98       99.35      3.89 o
  -2  10   6       86.57       83.97      3.36 o
  -1  10   6       58.16       53.81      2.26 o
   0  10   6      693.11      704.89     15.58 o
   1  10   6        0.29        1.14      1.07 o
   2  10   6      756.80      744.24      9.91 o
   3  10   6      107.95      106.70      3.57 o
   4  10   6       70.58       84.19      2.43 o
   5  10   6      263.21      233.75      5.78 o
   6  10   6       31.01       36.38      4.27 o
   7  10   6       27.51       33.26      5.12 o
  -6  11   6       30.60       27.33      4.27 o
  -5  11   6      146.66      149.02      5.43 o
  -4  11   6       19.70       23.43      1.97 o
  -3  11   6      205.74      195.92      5.96 o
  -2  11   6      305.37      305.39      8.58 o
  -1  11   6     1007.64     1060.35     16.10 o
   0  11   6       21.31       21.34      1.60 o
   1  11   6       14.44       14.91      1.30 o
   2  11   6       41.94       37.82      1.97 o
   3  11   6       30.58       25.39      1.76 o
   4  11   6        2.65        1.71      1.24 o
   5  11   6       60.64       61.68      3.62 o
   6  11   6        1.31        2.56      2.56 o
   7  11   6        1.98        6.83      3.42 o
  -6  12   6       19.77       27.33      4.27 o
  -5  12   6       29.96       33.33      3.02 o
  -4  12   6       12.17       14.80      2.05 o
  -3  12   6        1.10        0.85      1.09 o
  -2  12   6       78.52       74.45      2.76 o
  -1  12   6        0.88        0.85      1.09 o
   0  12   6       27.64       31.41      1.76 o
   1  12   6       42.23       38.75      2.74 o
   2  12   6       23.61       18.62      1.76 o
   3  12   6       82.02       81.40      3.10 o
   4  12   6       60.72       63.23      2.96 o
   5  12   6      129.42      123.93      5.11 o
  -5  13   6        1.08        3.42      2.56 o
  -4  13   6       57.36       59.89      3.62 o
  -3  13   6       69.36       66.59      2.76 o
  -2  13   6       84.46       78.07      2.96 o
  -1  13   6        7.62        7.08      1.24 o
   0  13   6      560.04      552.89      9.69 o
   1  13   6      234.91      241.14      9.39 o
   2  13   6      160.54      144.51      4.27 o
   3  13   6       25.97       28.78      2.26 o
   4  13   6        3.19        0.85      1.48 o
   5  13   6       21.89       17.08      3.42 o
  -5  14   6       11.49       16.23      3.42 o
  -4  14   6        0.01       -2.56      2.56 o
  -3  14   6       39.35       35.45      3.02 o
  -2  14   6       11.82       11.96      2.42 o
  -1  14   6        9.57        8.97      2.42 o
   0  14   6       84.90       82.52      4.23 o
   1  14   6      835.53      812.60     16.91 o
   2  14   6       23.23       17.46      2.56 o
   3  14   6      214.86      230.58      7.25 o
   4  14   6        7.08        7.69      3.42 o
   5  14   6       97.89       92.23      6.83 o
  -4  15   6       22.96       32.45      5.12 o
  -3  15   6       52.19       57.72      3.62 o
  -2  15   6       35.89       38.13      4.27 o
  -1  15   6        0.03        1.71      1.81 o
   0  15   6      171.98      180.62      6.64 o
   1  15   6       58.92       53.29     10.25 o
   2  15   6        0.39       -0.43      1.81 o
   3  15   6       13.05       17.42      2.67 o
   4  15   6        0.63        2.56      2.56 o
   5  15   6        0.16        0.85      2.56 o
  -3  16   6       32.21       36.06      4.70 o
  -2  16   6        2.19        0.49      2.56 o
  -1  16   6        0.22       -0.61      2.05 o
   0  16   6       15.40       23.55      3.02 o
   1  16   6        8.68       13.58      2.67 o
   2  16   6       18.52       23.85      4.27 o
   3  16   6       91.58       91.50      4.83 o
   4  16   6        1.82        2.56      3.42 o
  -2  17   6        3.89        1.95      2.05 o
  -1  17   6        1.07        0.12      2.13 o
   0  17   6        0.69        0.85      4.27 o
   1  17   6        3.35        2.56      2.99 o
   2  17   6        7.16        7.78      2.99 o
   3  17   6       29.01       27.23      3.62 o
  -2  18   6        2.15        0.00      3.42 o
  -1  18   6       74.28       88.82      7.69 o
   0  18   6       58.38       62.53      4.83 o
   1  18   6        4.78       -0.85      2.56 o
   2  18   6       41.21       48.68      5.98 o
  -1 -16   7        2.34        4.27      3.42 o
   0 -16   7        0.02        0.23      2.56 o
   1 -16   7        0.02        1.71      3.42 o
  -2 -15   7       72.09       90.34      4.83 o
  -1 -15   7        9.14        9.20      2.99 o
   0 -15   7       10.67       10.46      1.97 o
   1 -15   7       28.34       26.96      3.34 o
   2 -15   7       18.64       30.29      3.28 o
  -4 -14   7        5.69        8.54      3.42 o
  -3 -14   7        0.77        0.51      1.42 o
  -2 -14   7       13.86        5.30      3.42 o
  -1 -14   7        7.91       11.22      2.56 o
   0 -14   7        0.27        0.12      1.24 o
   1 -14   7       52.90       66.23      4.54 o
   2 -14   7        0.05        2.13      4.70 o
   3 -14   7        0.21        4.03      2.05 o
  -4 -13   7       81.51       71.33      4.23 o
  -3 -13   7       24.52       29.77      3.02 o
  -2 -13   7       35.36       40.99      3.28 o
  -1 -13   7      438.95      423.86      8.54 o
   0 -13   7        0.15       -0.12      1.24 o
   1 -13   7      388.13      395.10      8.21 o
   2 -13   7        5.23        6.10      2.05 o
   3 -13   7       14.74       14.52      2.42 o
   4 -13   7       11.51        9.28      3.42 o
  -5 -12   7        6.33        6.83      3.42 o
  -4 -12   7        8.11        4.27      2.56 o
  -3 -12   7       81.43       66.19      3.62 o
  -2 -12   7      100.13       97.78      4.23 o
  -1 -12   7       53.02       47.79      2.47 o
   0 -12   7       88.93       81.48      3.94 o
   1 -12   7      117.43      100.24      3.59 o
   2 -12   7        0.58       -1.28      2.13 o
   3 -12   7       49.79       38.49      3.42 o
   4 -12   7      102.19      110.27      5.11 o
  -6 -11   7        1.88        3.42      3.42 o
  -5 -11   7      250.26      252.88      8.14 o
  -4 -11   7        9.59       13.04      2.42 o
  -3 -11   7       23.16       21.35      2.42 o
  -2 -11   7       29.25       28.29      2.42 o
  -1 -11   7      375.30      352.26      7.22 o
   0 -11   7       42.20       39.70      2.92 o
   1 -11   7       49.40       49.89      2.90 o
   2 -11   7      177.64      149.38      7.26 o
   3 -11   7        1.45        0.43      1.81 o
   4 -11   7       52.28       54.78      3.62 o
   5 -11   7       96.02       94.99      4.83 o
  -6 -10   7        0.29        1.46      4.70 o
  -5 -10   7        0.66        2.99      1.81 o
  -4 -10   7      136.19      132.96      5.43 o
  -3 -10   7       19.89       19.64      2.42 o
  -2 -10   7       21.49       24.53      2.42 o
  -1 -10   7      105.44      107.01      3.45 o
   0 -10   7        1.51        3.70      0.99 o
   1 -10   7      606.97      562.92     12.71 o
   2 -10   7      165.10      164.35      6.35 o
   3 -10   7       47.09       33.02      3.02 o
   4 -10   7       31.83       28.68      3.42 o
   5 -10   7       51.02       55.69      6.40 o
   6 -10   7       43.43       43.55      5.12 o
  -6  -9   7        2.18        5.25      2.13 o
  -5  -9   7       42.18       41.42      3.02 o
  -4  -9   7      641.62      604.33     24.34 o
  -3  -9   7      840.53      801.48     16.30 o
  -2  -9   7       47.50       42.38      2.42 o
  -1  -9   7      579.74      582.83      9.86 o
   0  -9   7      625.54      598.63      9.86 o
   1  -9   7     1492.14     1536.98     22.34 o
   2  -9   7     1264.99     1278.78     19.61 o
   3  -9   7      276.84      245.21     15.37 o
   4  -9   7      108.54      106.34      4.83 o
   5  -9   7        2.53        2.99      2.13 o
   6  -9   7       27.94       27.92      3.02 o
  -7  -8   7        0.00        2.56      2.56 o
  -6  -8   7        4.79        2.56      1.81 o
  -5  -8   7        6.74        9.70      1.81 o
  -4  -8   7       27.79       23.94      2.42 o
  -3  -8   7       96.16       86.85      3.84 o
  -2  -8   7      220.10      234.59      4.75 o
  -1  -8   7      809.81      811.01     12.65 o
   0  -8   7       70.82       63.16      2.83 o
   1  -8   7      220.47      240.55      5.08 o
   2  -8   7       17.51       16.81      1.55 o
   3  -8   7      305.81      273.27     12.38 o
   4  -8   7        5.59        5.98      1.81 o
   5  -8   7       22.02       21.99      2.42 o
   6  -8   7       77.34       72.68      4.23 o
   7  -8   7       25.55       25.62      4.27 o
  -7  -7   7        8.12        9.05      2.42 o
  -6  -7   7        9.64       12.16      1.76 o
  -5  -7   7       12.33       17.34      1.97 o
  -4  -7   7       64.83       68.54      2.96 o
  -3  -7   7       40.30       41.18      1.97 o
  -2  -7   7      381.15      355.54      5.41 o
  -1  -7   7        5.46        7.21      0.99 o
   0  -7   7      485.86      447.80      7.55 o
   1  -7   7       32.52       25.08      2.29 o
   2  -7   7      496.20      553.70      9.00 o
   3  -7   7      595.70      643.15     13.29 o
   4  -7   7      693.14      634.11     13.89 o
   5  -7   7        0.25        0.68      1.42 o
   6  -7   7        0.19        2.99      1.81 o
   7  -7   7        1.22        2.56      5.98 o
  -7  -6   7        0.32        0.00      1.81 o
  -6  -6   7        0.08        2.28      1.48 o
  -5  -6   7       58.81       54.08      2.60 o
  -4  -6   7       18.42       16.90      1.76 o
  -3  -6   7        6.68        5.17      0.99 o
  -2  -6   7      454.08      445.68      7.15 o
  -1  -6   7      733.87      726.71      9.38 o
   0  -6   7      559.66      625.11      8.30 o
   1  -6   7      405.75      402.25      5.62 o
   2  -6   7      785.65      773.77     34.02 o
   3  -6   7      401.88      340.83      6.37 o
   4  -6   7      229.75      218.46      5.03 o
   5  -6   7      520.81      504.97      9.34 o
   6  -6   7      177.79      172.52      6.04 o
   7  -6   7       58.70       66.13      4.50 o
  -7  -5   7      110.17      119.21      5.43 o
  -6  -5   7      117.76      108.74      3.88 o
  -5  -5   7       24.11       21.44      1.97 o
  -4  -5   7       50.80       51.86      2.47 o
  -3  -5   7      196.26      190.68      4.25 o
  -2  -5   7      198.89      191.92      3.29 o
  -1  -5   7       18.36       27.40      1.48 o
   0  -5   7       17.82       25.86      1.12 o
   1  -5   7       22.18       25.33      1.12 o
   2  -5   7        8.96       11.67      1.28 o
   3  -5   7       64.37       49.63      2.10 o
   4  -5   7       30.62       25.42      1.76 o
   5  -5   7       25.43       26.85      3.31 o
   6  -5   7       19.34       18.81      1.97 o
   7  -5   7        6.03        8.05      1.76 o
  -7  -4   7       39.40       47.55      4.27 o
  -6  -4   7        9.09       12.51      3.84 o
  -5  -4   7       87.10       86.91      3.26 o
  -4  -4   7      694.73      673.70     11.00 o
  -3  -4   7      814.61      831.29     12.63 o
  -2  -4   7       88.45      107.69      2.15 o
  -1  -4   7     1762.21     2045.44     23.91 o
   0  -4   7       23.65       12.69      0.65 o
   1  -4   7       26.78       35.82      2.22 o
   2  -4   7      644.65      657.34      8.51 o
   3  -4   7      199.93      206.77      4.25 o
   4  -4   7      457.21      442.01      7.86 o
   5  -4   7       64.51       64.30      2.76 o
   6  -4   7      174.89      172.83      4.93 o
   7  -4   7        1.54       -0.57      1.48 o
   8  -4   7        7.32        5.12      3.42 o
  -8  -3   7        2.45        7.69      3.42 o
  -7  -3   7        2.33        4.27      1.81 o
  -6  -3   7        8.24       10.05      1.60 o
  -5  -3   7      246.10      228.49      5.24 o
  -4  -3   7      101.71       84.78      5.12 o
  -3  -3   7      500.96      444.68      7.55 o
  -2  -3   7      478.87      610.43      7.87 o
  -1  -3   7      634.25      625.94      7.89 o
   0  -3   7      424.58      443.93      5.86 o
   1  -3   7      106.08      106.77      1.89 o
   2  -3   7     1075.71     1232.27     17.21 o
   3  -3   7      163.99      185.90      8.19 o
   4  -3   7      213.58      207.23      4.59 o
   5  -3   7      903.19      885.41     14.13 o
   6  -3   7       20.45       14.46      1.76 o
   7  -3   7       23.35       27.21      2.26 o
   8  -3   7        9.61       11.96      4.27 o
  -8  -2   7        0.88       -1.81      1.81 o
  -7  -2   7        0.03       -0.43      1.81 o
  -6  -2   7        5.63        6.26      1.48 o
  -5  -2   7       22.86       22.00      2.05 o
  -4  -2   7        4.50        3.99      0.99 o
  -3  -2   7      752.32      797.94     12.16 o
  -2  -2   7      192.24      187.46      3.03 o
  -1  -2   7     1923.33     2024.95     23.59 o
   0  -2   7     2378.72     2466.08     28.50 o
   1  -2   7      826.51      913.32     11.08 o
   2  -2   7     3881.17     4308.98     49.29 o
   3  -2   7      450.38      422.98      7.22 o
   4  -2   7      131.08      113.88      5.97 o
   5  -2   7       19.65       12.25      1.48 o
   6  -2   7       16.42       14.56      1.76 o
   7  -2   7        7.78        5.82      1.65 o
   8  -2   7       22.62       24.25      3.84 o
  -8  -1   7        9.40       10.44      2.99 o
  -7  -1   7      132.28      139.33      6.04 o
  -6  -1   7       19.47       20.23      3.16 o
  -5  -1   7      246.44      229.04      5.40 o
  -4  -1   7       21.53       17.43      1.48 o
  -3  -1   7      186.72      154.33      4.77 o
  -2  -1   7       89.34       90.28      2.47 o
  -1  -1   7     2838.89     3004.66     34.47 o
   0  -1   7     1185.17     1240.56     14.62 o
   1  -1   7       92.06       89.92      1.71 o
   2  -1   7      149.93      147.95      2.47 o
   3  -1   7      227.13      198.75      3.94 o
   4  -1   7       49.15       47.91      2.64 o
   5  -1   7      577.24      527.05      9.37 o
   6  -1   7       28.17       21.00      1.97 o
   7  -1   7        0.25       -0.43      1.81 o
   8  -1   7       17.66       21.60      3.28 o
  -8   0   7        0.42        0.85      1.81 o
  -7   0   7      214.92      214.38      7.25 o
  -6   0   7       99.32      100.27      5.32 o
  -5   0   7       51.83       48.32      2.33 o
  -4   0   7      664.50      624.05     14.75 o
  -3   0   7     1255.31     1328.05     18.90 o
  -2   0   7      359.90      313.75      5.42 o
  -1   0   7     2007.09     1973.01     22.74 o
   0   0   7     4232.38     4615.90     52.51 o
   1   0   7      330.96      323.28      4.24 o
   2   0   7     1748.61     1796.03     21.02 o
   3   0   7     3159.18     3440.56     46.34 o
   4   0   7      475.83      414.03      7.40 o
   5   0   7     2312.66     2297.02     32.53 o
   6   0   7      172.96      174.07      4.87 o
   7   0   7      170.97      160.12      6.04 o
   8   0   7       23.58       20.87      5.12 o
  -8   1   7        0.02        0.85      2.99 o
  -7   1   7        2.48       -0.98      3.84 o
  -6   1   7       33.78       33.74      3.02 o
  -5   1   7       21.17       27.90      3.09 o
  -4   1   7        0.18        3.99      0.99 o
  -3   1   7      818.60     1001.15     12.47 o
  -2   1   7       50.06       42.57      1.12 o
  -1   1   7      132.65      124.36      2.59 o
   0   1   7    17477.51    19392.97    218.35 o
   1   1   7      173.55      149.36      2.32 o
   2   1   7       30.50       25.09      0.85 o
   3   1   7     2847.14     3361.32     45.36 o
   4   1   7       16.84       22.06      1.48 o
   5   1   7      324.54      328.08      7.82 o
   6   1   7       50.34       58.22      3.26 o
   7   1   7        5.98        9.05      2.42 o
   8   1   7        3.31        2.56      2.42 o
  -8   2   7       25.56       29.14      3.62 o
  -7   2   7        3.13        2.13      1.81 o
  -6   2   7       16.07       15.37      2.42 o
  -5   2   7       63.70       58.14      2.26 o
  -4   2   7       15.18       13.37      1.48 o
  -3   2   7        0.42        1.46      0.47 o
  -2   2   7      912.55     1027.20     12.37 o
  -1   2   7    15082.54    16395.20    184.63 o
   0   2   7       13.78       15.35      0.73 o
   1   2   7     3777.13     4038.29     46.00 o
   2   2   7      127.35      128.73      2.22 o
   3   2   7     3530.68     3710.11     42.79 o
   4   2   7      336.83      368.13      6.73 o
   5   2   7      918.81      904.81     14.13 o
   6   2   7        7.00        8.24      1.60 o
   7   2   7      182.31      173.91      6.32 o
   8   2   7        0.80       -0.85      2.05 o
  -8   3   7       18.49       29.62      3.62 o
  -7   3   7       25.64       22.70      3.02 o
  -6   3   7        6.69       12.15      2.05 o
  -5   3   7       60.43       56.98      2.47 o
  -4   3   7      378.97      384.80      5.62 o
  -3   3   7      815.66      821.73     10.45 o
  -2   3   7      167.97      168.00      3.45 o
  -1   3   7      495.36      526.02      7.71 o
   0   3   7     1267.39     1248.86     16.92 o
   1   3   7      336.32      336.89      4.47 o
   2   3   7      150.33      189.04      2.86 o
   3   3   7      144.82      136.44      2.43 o
   4   3   7        4.98       12.10      1.24 o
   5   3   7       13.95       19.06      1.76 o
   6   3   7       68.43       55.52      2.60 o
   7   3   7       18.98       22.81      2.67 o
   8   3   7        3.64        5.55      4.70 o
  -8   4   7        4.07        3.84      2.42 o
  -7   4   7        9.34       10.38      2.42 o
  -6   4   7        3.46       -0.51      2.56 o
  -5   4   7      140.57      134.33      3.76 o
  -4   4   7       25.55       23.89      1.28 o
  -3   4   7        5.18       10.73      0.85 o
  -2   4   7      389.81      352.55      5.12 o
  -1   4   7      224.11      245.07      3.82 o
   0   4   7       70.43       84.05      1.97 o
   1   4   7        5.12        5.41      0.58 o
   2   4   7      358.75      342.73      5.57 o
   3   4   7        0.95        6.64      1.05 o
   4   4   7       12.00       11.29      1.00 o
   5   4   7       25.02       21.55      1.76 o
   6   4   7      305.53      312.28      7.98 o
   7   4   7       32.14       35.01      3.84 o
   8   4   7        6.13        4.64      2.05 o
  -8   5   7        0.67        0.73      2.05 o
  -7   5   7       44.35       47.11      3.62 o
  -6   5   7        1.45        4.70      1.81 o
  -5   5   7        3.63        2.13      1.09 o
  -4   5   7       42.29       37.64      1.56 o
  -3   5   7        4.38        3.07      0.65 o
  -2   5   7      223.24      189.62      4.68 o
  -1   5   7      267.55      262.02      3.72 o
   0   5   7      443.71      403.54      6.17 o
   1   5   7      374.00      461.46      6.08 o
   2   5   7      238.87      220.22      3.42 o
   3   5   7        1.07        1.00      0.54 o
   4   5   7       23.46       20.46      1.12 o
   5   5   7     1047.58     1085.32     16.59 o
   6   5   7        0.00       -1.42      1.42 o
   7   5   7       33.78       32.81      3.42 o
   8   5   7        1.83       -1.95      2.05 o
  -7   6   7        6.57       13.90      5.55 o
  -6   6   7       50.89       50.84      3.62 o
  -5   6   7        3.25        2.28      0.99 o
  -4   6   7      195.82      193.45      3.72 o
  -3   6   7       96.25       95.82      2.32 o
  -2   6   7     1001.47      933.26     11.74 o
  -1   6   7     4313.78     4681.09     53.58 o
   0   6   7      469.65      447.31      6.04 o
   1   6   7        7.38        9.50      0.65 o
   2   6   7       48.20       36.50      1.28 o
   3   6   7      129.60      139.13      3.26 o
   4   6   7      784.39      767.48     10.23 o
   5   6   7      110.20      107.92      3.26 o
   6   6   7       55.96       40.68      3.02 o
   7   6   7        9.94        9.82      2.42 o
   8   6   7        7.58       12.14      2.67 o
  -7   7   7        5.11       10.28      2.42 o
  -6   7   7        1.25        2.13      1.81 o
  -5   7   7       38.26       32.93      2.42 o
  -4   7   7       53.19       48.18      1.89 o
  -3   7   7        1.09        0.64      0.85 o
  -2   7   7     1029.23     1157.34     14.30 o
  -1   7   7       27.53       31.72      1.73 o
   0   7   7      338.75      296.91      4.33 o
   1   7   7      733.60      747.68      9.60 o
   2   7   7      964.07     1154.60     14.30 o
   3   7   7     1020.10     1025.93     13.02 o
   4   7   7      225.52      228.32      4.15 o
   5   7   7       93.01       87.12      2.96 o
   6   7   7       10.23       14.35      3.42 o
   7   7   7       94.72       97.93      4.83 o
   8   7   7        3.43        5.12      3.42 o
  -7   8   7        0.69       -0.43      1.81 o
  -6   8   7       58.18       62.84      3.89 o
  -5   8   7        4.03        3.05      1.24 o
  -4   8   7      424.02      426.88      6.83 o
  -3   8   7      148.47      157.57      3.57 o
  -2   8   7      556.13      519.11      7.36 o
  -1   8   7      842.75      919.52     11.62 o
   0   8   7       24.65       13.59      0.92 o
   1   8   7      327.69      336.65      4.98 o
   2   8   7      470.60      479.50      6.72 o
   3   8   7      556.18      564.86      9.37 o
   4   8   7      816.57      777.45     10.56 o
   5   8   7      264.07      246.93      5.57 o
   6   8   7       18.01       21.35      2.42 o
   7   8   7       45.66       56.15      5.98 o
   8   8   7        6.33        6.83      3.42 o
  -7   9   7       17.39       22.20      4.27 o
  -6   9   7        6.08        6.10      2.13 o
  -5   9   7       12.35       14.04      1.60 o
  -4   9   7       42.85       43.17      1.79 o
  -3   9   7       17.88       18.66      1.36 o
  -2   9   7        7.98        6.66      1.28 o
  -1   9   7       87.96       99.22      3.45 o
   0   9   7        4.71        7.22      0.65 o
   1   9   7        0.65        0.00      0.54 o
   2   9   7      179.24      194.53      3.61 o
   3   9   7       66.39       58.46      2.00 o
   4   9   7       18.83       21.53      1.36 o
   5   9   7        0.14       -0.75      1.79 o
   6   9   7        0.13        0.68      1.42 o
   7   9   7       22.84       29.04      3.28 o
  -7  10   7       14.65       22.20      4.27 o
  -6  10   7       58.20       66.61      5.12 o
  -5  10   7        4.46        7.33      1.81 o
  -4  10   7        9.05       10.58      1.48 o
  -3  10   7       38.51       45.13      2.26 o
  -2  10   7       14.06       18.04      1.48 o
  -1  10   7        8.58       12.62      1.24 o
   0  10   7       42.80       41.41      1.76 o
   1  10   7      169.63      165.91      4.26 o
   2  10   7       12.33       19.65      1.12 o
   3  10   7        2.70        3.07      1.00 o
   4  10   7      314.31      289.82      5.10 o
   5  10   7       56.48       55.37      2.60 o
   6  10   7       29.08       22.05      2.67 o
   7  10   7        6.52        9.77      2.67 o
  -6  11   7        9.19       11.96      3.42 o
  -5  11   7       25.98       30.23      2.67 o
  -4  11   7      126.06      133.66      3.94 o
  -3  11   7       38.39       40.87      2.79 o
  -2  11   7        1.59        1.99      0.99 o
  -1  11   7       25.74       31.94      1.76 o
   0  11   7       23.45       17.79      1.31 o
   1  11   7        1.29        0.21      0.70 o
   2  11   7      163.56      149.98      3.76 o
   3  11   7      217.60      199.31      7.12 o
   4  11   7      148.76      140.95      3.94 o
   5  11   7       17.49       17.52      2.42 o
   6  11   7      272.37      272.42     11.96 o
  -5  12   7        8.92       10.25      3.42 o
  -4  12   7       20.14       19.93      1.97 o
  -3  12   7       31.18       28.11      1.76 o
  -2  12   7        9.99       11.13      1.24 o
  -1  12   7       10.40        8.35      1.24 o
   0  12   7       80.77       76.02      2.76 o
   1  12   7       60.70       61.78      2.76 o
   2  12   7       68.58       69.80      2.76 o
   3  12   7      228.52      226.30      5.42 o
   4  12   7        1.70       -0.24      1.55 o
   5  12   7        0.58       -0.85      1.81 o
  -5  13   7       22.59       29.04      4.27 o
  -4  13   7       10.23        5.98      2.56 o
  -3  13   7       86.24       73.99      3.89 o
  -2  13   7      257.67      260.40      7.53 o
  -1  13   7      109.89      102.59      4.23 o
   0  13   7      298.27      303.65      8.14 o
   1  13   7        0.09        0.85      1.81 o
   2  13   7      341.11      347.71      9.06 o
   3  13   7        8.63        6.52      2.13 o
   4  13   7       13.50       18.77      4.70 o
   5  13   7       60.39       69.17      5.12 o
  -5  14   7        0.08        4.27      2.56 o
  -4  14   7       16.40       13.66      3.42 o
  -3  14   7       13.07       16.75      2.42 o
  -2  14   7       41.41       40.99      3.02 o
  -1  14   7        0.03        2.13      1.81 o
   0  14   7        0.09        2.56      1.81 o
   1  14   7      163.09      153.79      5.43 o
   2  14   7        0.55        2.56      1.81 o
   3  14   7       53.92       52.80      3.84 o
   4  14   7        3.03        3.17      4.70 o
   5  14   7        0.98       -2.56      2.56 o
  -4  15   7        2.82        0.00      2.56 o
  -3  15   7       37.32       33.89      3.28 o
  -2  15   7       13.33       14.66      5.55 o
  -1  15   7       24.88       29.26      3.02 o
   0  15   7      103.99       97.39      4.83 o
   1  15   7       10.15        9.05      2.42 o
   2  15   7        0.80       -0.43      1.81 o
   3  15   7       81.44       97.87      4.83 o
   4  15   7        3.93        5.12      3.42 o
   5  15   7       22.86       25.62      4.27 o
  -3  16   7       14.31       19.79      3.02 o
  -2  16   7        0.33       -0.85      2.56 o
  -1  16   7       72.23       74.58      4.50 o
   0  16   7      309.67      305.57      9.06 o
   1  16   7        2.99        0.49      2.56 o
   2  16   7       15.92       18.94      3.02 o
   3  16   7       19.14       24.77      3.02 o
   4  16   7       25.87       17.93      4.27 o
  -3  17   7        2.99        0.00      3.42 o
  -2  17   7        5.45        5.12      2.42 o
  -1  17   7       75.13       79.85      4.83 o
   0  17   7       75.94       86.33      4.83 o
   1  17   7        6.02        7.26      2.42 o
   2  17   7       11.28        6.83      2.56 o
   3  17   7       47.11       50.82      4.23 o
  -2  18   7        5.62        0.00      3.42 o
  -1  18   7       12.57        8.54      4.27 o
   0  18   7       46.03       49.59      4.23 o
   1  18   7        1.32       -1.28      4.70 o
   2  18   7        1.02        4.27      3.42 o
   3  18   7        0.02        1.71      4.27 o
   0 -16   8      203.25      213.95      7.85 o
  -2 -15   8       16.96       32.10      7.69 o
  -1 -15   8        0.88        2.22      1.71 o
   0 -15   8       10.00        7.99      2.14 o
   1 -15   8        6.25        4.27      3.42 o
   2 -15   8        0.06        0.00      3.42 o
  -3 -14   8       28.33       24.88      3.02 o
  -2 -14   8      406.03      411.21     10.87 o
  -1 -14   8       17.15       16.93      2.42 o
   0 -14   8       71.93       73.83      4.32 o
   1 -14   8        0.41        0.00      1.48 o
   2 -14   8      396.76      397.56     10.87 o
   3 -14   8       15.09       18.10      3.02 o
  -4 -13   8       24.45       26.47      3.02 o
  -3 -13   8       54.53       53.65      3.84 o
  -2 -13   8       72.18       82.93      7.26 o
  -1 -13   8        2.13        2.90      1.42 o
   0 -13   8       50.89       51.99      3.20 o
   1 -13   8       15.54       21.15      2.10 o
   2 -13   8      187.41      181.59      6.64 o
   3 -13   8        3.58        8.11      2.42 o
   4 -13   8        4.14        5.98      2.05 o
  -5 -12   8       17.27       16.41      2.42 o
  -4 -12   8       15.43       17.60      2.42 o
  -3 -12   8      140.48      143.72      9.82 o
  -2 -12   8        0.38        1.54      1.42 o
  -1 -12   8        0.97        0.73      1.24 o
   0 -12   8        1.19        1.83      1.24 o
   1 -12   8       25.63       22.09      4.00 o
   2 -12   8        4.37        3.84      1.81 o
   3 -12   8        0.67        2.13      2.13 o
   4 -12   8      131.67      116.69      7.69 o
  -6 -11   8       38.67       46.97      5.12 o
  -5 -11   8       11.92       12.87      2.42 o
  -4 -11   8       12.97       19.96      3.84 o
  -3 -11   8        4.13        3.84      1.81 o
  -2 -11   8      219.92      207.52      6.64 o
  -1 -11   8      201.98      183.36      4.93 o
   0 -11   8       46.54       42.33      2.26 o
   1 -11   8        6.57        3.99      1.74 o
   2 -11   8      195.69      189.23     12.81 o
   3 -11   8       10.04        2.56      1.81 o
   4 -11   8      883.93      845.82     18.41 o
   5 -11   8       78.98       74.00      4.50 o
  -6 -10   8       26.06       30.00      3.28 o
  -5 -10   8       77.85       88.24      4.50 o
  -4 -10   8       61.38       54.02      3.62 o
  -3 -10   8      305.91      281.17      7.85 o
  -2 -10   8     1297.70     1286.64     24.34 o
  -1 -10   8      174.61      167.13      4.44 o
   0 -10   8        9.08       11.06      1.48 o
   1 -10   8        2.88        3.20      1.09 o
   2 -10   8       83.82       76.01      3.89 o
   3 -10   8      630.45      569.89     22.63 o
   4 -10   8      120.65      108.95      5.12 o
   5 -10   8        2.80        2.99      2.13 o
  -6  -9   8       15.63       16.75      2.42 o
  -5  -9   8       23.77       21.99      2.42 o
  -4  -9   8        0.45        1.37      1.71 o
  -3  -9   8      105.10       93.53      4.23 o
  -2  -9   8      300.07      301.02     11.10 o
  -1  -9   8      181.03      161.80      4.09 o
   0  -9   8      370.86      385.99     11.07 o
   1  -9   8       97.46       95.34      4.10 o
   2  -9   8      344.73      324.94      6.73 o
   3  -9   8        0.19        1.28      1.81 o
   4  -9   8      198.97      205.84      6.64 o
   5  -9   8       98.68       92.25      6.40 o
   6  -9   8        4.06        7.26      2.42 o
  -7  -8   8       17.74       25.62      4.27 o
  -6  -8   8       74.84       69.27      4.23 o
  -5  -8   8       58.43       64.09      3.62 o
  -4  -8   8       44.40       40.68      3.02 o
  -3  -8   8     1631.33     1604.57     28.68 o
  -2  -8   8       28.57       33.50      2.56 o
  -1  -8   8      240.29      231.56      4.93 o
   0  -8   8      522.68      493.33      8.38 o
   1  -8   8     1133.40     1136.74     17.09 o
   2  -8   8      256.57      226.39      5.82 o
   3  -8   8      203.40      202.08      6.04 o
   4  -8   8       74.15       81.10      4.70 o
   5  -8   8       52.70       45.79      3.62 o
   6  -8   8        7.91        8.54      2.42 o
  -7  -7   8        9.30        4.76      2.05 o
  -6  -7   8        0.83        0.85      1.48 o
  -5  -7   8      223.69      215.50     15.17 o
  -4  -7   8      888.66      888.12     14.28 o
  -3  -7   8       87.68       85.38      2.81 o
  -2  -7   8      162.37      150.88      3.76 o
  -1  -7   8     1075.51     1052.81     15.59 o
   0  -7   8       31.14       34.20      2.81 o
   1  -7   8        6.45        0.21      1.36 o
   2  -7   8      265.45      287.41      5.74 o
   3  -7   8       30.50       26.22      2.42 o
   4  -7   8       73.14       62.53      3.62 o
   5  -7   8      102.50       97.02      4.50 o
   6  -7   8        2.50        4.51      2.05 o
   7  -7   8      135.09      135.78      8.54 o
  -7  -6   8       10.56       10.74      3.42 o
  -6  -6   8       12.46       14.59      1.97 o
  -5  -6   8      121.64      126.90      3.94 o
  -4  -6   8       90.27       86.57      3.10 o
  -3  -6   8       61.34       60.69      2.47 o
  -2  -6   8      872.14      867.35     11.08 o
  -1  -6   8      218.86      225.29      3.72 o
   0  -6   8     1220.16     1271.69     15.67 o
   1  -6   8      191.70      189.96      3.38 o
   2  -6   8      406.49      429.06      6.66 o
   3  -6   8       21.91       18.89      1.48 o
   4  -6   8        1.37       -0.99      0.99 o
   5  -6   8        9.22        6.52      2.13 o
   6  -6   8        0.33       -0.85      1.81 o
   7  -6   8       16.76       16.77      2.67 o
  -7  -5   8        1.23        0.00      1.81 o
  -6  -5   8        0.80       -0.32      1.09 o
  -5  -5   8       55.18       53.91      2.60 o
  -4  -5   8       31.06       28.86      1.97 o
  -3  -5   8      201.05      187.11      4.25 o
  -2  -5   8     1008.15     1158.80     14.40 o
  -1  -5   8       56.55       73.74      1.97 o
   0  -5   8     1241.51     1342.91     16.32 o
   1  -5   8      167.57      168.25      3.33 o
   2  -5   8      794.38      799.49     12.20 o
   3  -5   8      883.12      881.42     13.45 o
   4  -5   8       42.31       39.12      1.97 o
   5  -5   8      174.71      181.96      4.75 o
   6  -5   8       38.54       38.74      2.60 o
   7  -5   8       82.66       86.95      3.88 o
  -7  -4   8      106.39      116.57      5.43 o
  -6  -4   8       36.31       36.56      2.60 o
  -5  -4   8       63.93       66.79      2.96 o
  -4  -4   8       11.29        8.33      1.48 o
  -3  -4   8       57.89       59.10      2.05 o
  -2  -4   8     1274.90     1398.67     16.96 o
  -1  -4   8      361.26      365.63      5.22 o
   0  -4   8      758.81      915.16     11.30 o
   1  -4   8       24.86       20.41      0.92 o
   2  -4   8      254.15      283.37      4.33 o
   3  -4   8      116.09       99.36      3.49 o
   4  -4   8      146.05      154.38      4.88 o
   5  -4   8       91.60       83.65      3.23 o
   6  -4   8       12.00       12.82      1.76 o
   7  -4   8        0.08       -0.79      2.43 o
  -7  -3   8       37.76       38.01      3.62 o
  -6  -3   8      243.14      246.77      6.23 o
  -5  -3   8        7.81       10.44      1.48 o
  -4  -3   8      515.45      483.73     10.18 o
  -3  -3   8      235.46      231.39      6.43 o
  -2  -3   8        9.60       16.04      0.85 o
  -1  -3   8       37.10       39.51      1.28 o
   0  -3   8     1413.41     1431.05     17.07 o
   1  -3   8     1060.59     1210.37     14.50 o
   2  -3   8      769.44      689.35      8.81 o
   3  -3   8       19.26       17.44      2.30 o
   4  -3   8      930.84      887.93     13.64 o
   5  -3   8       10.73       15.61      1.60 o
   6  -3   8      256.89      237.51      5.92 o
   7  -3   8        1.77        1.99      1.48 o
   8  -3   8       31.24       39.28      5.12 o
  -7  -2   8       35.31       32.85      3.28 o
  -6  -2   8       24.27       23.33      1.97 o
  -5  -2   8      138.46      144.84      4.25 o
  -4  -2   8      201.12      199.72      8.48 o
  -3  -2   8        4.53        3.13      0.99 o
  -2  -2   8       66.41       67.32      1.56 o
  -1  -2   8      419.75      470.59      6.18 o
   0  -2   8      108.24      122.56      4.19 o
   1  -2   8       18.05       22.23      1.12 o
   2  -2   8      589.83      762.46      9.48 o
   3  -2   8        0.02       -0.17      0.57 o
   4  -2   8      101.89       97.59      3.16 o
   5  -2   8       86.82       83.13      3.10 o
   6  -2   8        1.15        5.12      2.82 o
   7  -2   8        0.82        0.73      1.84 o
   8  -2   8        5.15        6.83      3.42 o
  -8  -1   8        5.63        6.83      3.42 o
  -7  -1   8       34.30       31.03      4.70 o
  -6  -1   8       19.28       24.56      2.10 o
  -5  -1   8       33.71       29.34      1.97 o
  -4  -1   8        3.08        2.85      0.99 o
  -3  -1   8      104.08      100.31      2.96 o
  -2  -1   8     2299.79     2351.67     31.87 o
  -1  -1   8      654.90      735.11      9.07 o
   0  -1   8     2332.17     2360.29     27.21 o
   1  -1   8     2751.33     2964.73     34.04 o
   2  -1   8      101.98      169.50      3.08 o
   3  -1   8      509.25      501.43      8.21 o
   4  -1   8      330.64      289.58      5.74 o
   5  -1   8      251.09      256.90      5.57 o
   6  -1   8       42.92       32.12      2.26 o
   7  -1   8        3.27        3.61      1.31 o
   8  -1   8       72.43       84.97      4.83 o
  -8   0   8        2.58        7.69      2.42 o
  -7   0   8       61.14       77.00      4.50 o
  -6   0   8        0.01       -0.11      2.19 o
  -5   0   8       38.06       37.73      2.45 o
  -4   0   8      395.33      395.90      8.74 o
  -3   0   8      275.64      295.10      5.42 o
  -2   0   8     3133.49     3562.93     47.49 o
  -1   0   8       10.70        7.99      0.49 o
   0   0   8      428.23      498.35      6.40 o
   1   0   8      882.14      945.97     11.42 o
   2   0   8       15.35       22.91      0.82 o
   3   0   8       15.56       18.50      1.48 o
   4   0   8       44.47       50.89      3.10 o
   5   0   8     1754.75     1756.62     25.46 o
   6   0   8       76.71       74.12      2.96 o
   7   0   8       30.28       26.11      3.02 o
   8   0   8       75.52       85.43      4.83 o
  -8   1   8        5.64       13.82      3.02 o
  -7   1   8       34.96       41.53      3.62 o
  -6   1   8       14.12       15.51      2.05 o
  -5   1   8      240.49      240.79      5.24 o
  -4   1   8       86.71       86.37      2.76 o
  -3   1   8       24.48       15.76      0.91 o
  -2   1   8     1199.71     1286.79     15.36 o
  -1   1   8      318.36      315.16      4.27 o
   0   1   8       36.96       45.47      1.66 o
   1   1   8      507.32      491.86      6.29 o
   2   1   8     1017.46     1069.26     12.90 o
   3   1   8      206.74      180.82      3.94 o
   4   1   8        0.21        0.00      0.70 o
   5   1   8        0.86       -0.57      0.99 o
   6   1   8      258.94      252.12      6.19 o
   7   1   8       49.14       50.84      3.62 o
   8   1   8       31.88       42.92      4.70 o
  -8   2   8        4.02        4.27      3.42 o
  -7   2   8       31.16       28.29      5.12 o
  -6   2   8       55.36       53.65      3.84 o
  -5   2   8       89.16       81.90      2.96 o
  -4   2   8        5.08        3.99      0.99 o
  -3   2   8      192.47      174.95      2.94 o
  -2   2   8       15.64        9.21      0.65 o
  -1   2   8      787.85      792.33      9.82 o
   0   2   8      235.67      231.10      3.94 o
   1   2   8      172.07      171.03      2.56 o
   2   2   8      483.74      516.82      8.87 o
   3   2   8       79.83       72.21      2.34 o
   4   2   8       44.67       60.21      2.10 o
   5   2   8        2.12        1.71      1.09 o
   6   2   8      103.14       96.32      3.26 o
   7   2   8       41.01       48.25      3.62 o
   8   2   8        8.44        7.40      2.67 o
  -8   3   8        0.05       -2.05      2.05 o
  -7   3   8        2.22        0.43      1.81 o
  -6   3   8        1.13       -1.71      1.71 o
  -5   3   8        4.39        6.34      1.24 o
  -4   3   8       50.91       53.84      3.61 o
  -3   3   8      213.73      207.09      3.47 o
  -2   3   8        2.50        5.22      0.54 o
  -1   3   8     7616.99     7995.07     90.51 o
   0   3   8      304.08      294.36      4.93 o
   1   3   8     2029.19     2120.21     24.55 o
   2   3   8      143.78      154.60      2.56 o
   3   3   8      984.44      927.56     11.62 o
   4   3   8      489.24      529.01      8.87 o
   5   3   8      632.30      621.96     12.94 o
   6   3   8       19.29       17.85      1.76 o
   7   3   8      137.23      137.50      5.43 o
   8   3   8        3.55        6.83      2.42 o
  -8   4   8        6.93        5.98      3.42 o
  -7   4   8       33.65       36.00      3.28 o
  -6   4   8        0.85        1.71      1.81 o
  -5   4   8       81.45       80.00      2.76 o
  -4   4   8        5.00        9.09      1.11 o
  -3   4   8      413.14      419.10      5.96 o
  -2   4   8      771.60      824.74     10.35 o
  -1   4   8     1969.30     1974.41     23.16 o
   0   4   8      756.07      827.02     11.83 o
   1   4   8      287.93      269.18      3.72 o
   2   4   8       78.07       73.04      1.71 o
   3   4   8       36.29       48.87      1.56 o
   4   4   8       62.84       66.06      2.47 o
   5   4   8       56.19       42.41      2.10 o
   6   4   8        0.93        0.57      1.07 o
   7   4   8        9.12       13.36      2.42 o
   8   4   8       14.56       17.19      3.02 o
  -8   5   8        0.00       -1.71      2.56 o
  -7   5   8       46.04       51.36      3.89 o
  -6   5   8        1.53        0.85      1.81 o
  -5   5   8      165.71      176.33      4.59 o
  -4   5   8        0.50        1.28      0.85 o
  -3   5   8       38.81       38.07      1.46 o
  -2   5   8      488.05      554.81      7.26 o
  -1   5   8        4.81        8.95      0.65 o
   0   5   8      332.63      310.58      5.18 o
   1   5   8      119.16      114.29      2.00 o
   2   5   8     1707.10     1908.72     22.52 o
   3   5   8        3.93        1.28      0.54 o
   4   5   8       21.91       18.15      1.12 o
   5   5   8       60.85       63.82      2.60 o
   6   5   8      160.18      156.48      5.88 o
   7   5   8        0.04        1.71      1.81 o
   8   5   8       52.53       58.08      4.23 o
  -7   6   8        9.74        7.26      2.42 o
  -6   6   8       20.69       14.10      2.42 o
  -5   6   8        9.53        8.99      1.48 o
  -4   6   8        1.31        1.92      0.86 o
  -3   6   8       38.51       42.08      1.90 o
  -2   6   8      378.82      356.99      5.22 o
  -1   6   8     2900.29     2997.63     34.69 o
   0   6   8      128.07      102.86      2.32 o
   1   6   8     1099.96     1190.62     14.30 o
   2   6   8     1516.62     1856.25     23.91 o
   3   6   8       18.00       12.35      0.99 o
   4   6   8        6.81        6.29      0.92 o
   5   6   8      140.48      145.04      3.94 o
   6   6   8        0.31        0.43      1.81 o
   7   6   8      150.92      134.10      5.43 o
   8   6   8       13.55       21.35      5.12 o
  -7   7   8        2.12        0.00      1.81 o
  -6   7   8       43.88       44.49      3.28 o
  -5   7   8       35.04       37.29      2.10 o
  -4   7   8      309.44      283.03      5.01 o
  -3   7   8       34.93       44.23      1.71 o
  -2   7   8      113.99      123.08      2.56 o
  -1   7   8        6.29        8.48      0.97 o
   0   7   8     1445.09     1525.84     18.24 o
   1   7   8      532.48      564.12      7.46 o
   2   7   8      259.25      292.69      4.47 o
   3   7   8        0.11       -0.51      0.72 o
   4   7   8      166.66      151.46      3.29 o
   5   7   8       36.74       25.29      1.76 o
   6   7   8      132.91      116.83      5.55 o
   7   7   8        0.59       -1.81      1.81 o
   8   7   8        5.92        4.27      3.42 o
  -7   8   8        2.35        1.22      2.05 o
  -6   8   8        0.01       -0.85      1.42 o
  -5   8   8       77.14       68.16      6.83 o
  -4   8   8        0.02        0.43      0.99 o
  -3   8   8      158.94      150.78      5.55 o
  -2   8   8      496.01      502.90      7.04 o
  -1   8   8       38.46       28.48      3.20 o
   0   8   8      241.62      271.35      4.12 o
   1   8   8     2061.35     2121.29     25.19 o
   2   8   8      212.84      247.91      4.04 o
   3   8   8     1021.69     1021.02     19.70 o
   4   8   8        3.28        2.56      0.99 o
   5   8   8       38.40       37.87      2.26 o
   6   8   8        5.63        9.93      2.05 o
   7   8   8       15.12       16.13      3.42 o
  -7   9   8        0.61        5.12      2.56 o
  -6   9   8       17.27       27.07      3.02 o
  -5   9   8        4.93        4.46      2.26 o
  -4   9   8       26.15       29.99      1.71 o
  -3   9   8       96.83       92.16      2.43 o
  -2   9   8      121.79      114.66      2.75 o
  -1   9   8      923.62     1048.57     17.01 o
   0   9   8      212.67      188.40      3.94 o
   1   9   8      102.43       98.03      2.32 o
   2   9   8      360.11      357.41      6.23 o
   3   9   8      208.67      202.69      3.84 o
   4   9   8       53.48       51.26      3.08 o
   5   9   8      149.74      148.39      4.09 o
   6   9   8       54.75       48.19      3.28 o
   7   9   8       18.00       20.26      2.67 o
  -7  10   8        0.00        5.12      2.56 o
  -6  10   8        1.47        0.85      2.56 o
  -5  10   8        3.86        2.22      1.71 o
  -4  10   8      107.49      105.27      3.26 o
  -3  10   8       49.52       49.06      2.26 o
  -2  10   8        0.39        1.28      0.85 o
  -1  10   8        2.08        0.57      1.11 o
   0  10   8       43.05       38.46      1.45 o
   1  10   8        9.04        5.00      0.67 o
   2  10   8      244.24      239.25      4.24 o
   3  10   8       84.28       72.85      2.60 o
   4  10   8       19.35       21.88      1.56 o
   5  10   8        6.65        3.84      1.51 o
   6  10   8       31.76       43.91      3.28 o
   7  10   8       31.79       47.82      5.12 o
  -5  11   8       30.45       41.06      3.02 o
  -4  11   8        3.71        1.95      1.67 o
  -3  11   8      124.73      117.39      8.55 o
  -2  11   8        5.32        5.49      1.24 o
  -1  11   8       81.50       78.50      2.76 o
   0  11   8       26.71       22.05      1.76 o
   1  11   8      114.33      116.13      3.26 o
   2  11   8       48.22       43.61      2.26 o
   3  11   8        5.13        5.61      1.24 o
   4  11   8      144.36      138.65      4.09 o
   5  11   8        0.20       -1.71      1.71 o
  -5  12   8       21.20       23.91      3.42 o
  -4  12   8        8.64        9.62      2.05 o
  -3  12   8       15.03       14.52      2.42 o
  -2  12   8      285.71      291.64      7.85 o
  -1  12   8       50.13       52.55      3.02 o
   0  12   8       32.35       33.02      2.42 o
   1  12   8      314.69      300.05      9.39 o
   2  12   8      130.24      119.57      4.83 o
   3  12   8        0.05       -1.02      1.42 o
   4  12   8      285.09      258.86      7.25 o
  -5  13   8       51.99       61.49      5.98 o
  -4  13   8        0.01       -1.42      1.42 o
  -3  13   8        0.24       -1.71      2.13 o
  -2  13   8        0.44        0.85      1.81 o
  -1  13   8       26.42       30.80      3.84 o
   0  13   8      422.32      430.43     10.27 o
   1  13   8      441.84      420.63     10.27 o
   2  13   8      580.01      555.55     12.68 o
   3  13   8       19.53       20.80      3.84 o
   4  13   8       27.00       21.46      5.12 o
  -5  14   8        4.46        9.39      3.42 o
  -4  14   8        0.40       -1.71      2.56 o
  -3  14   8       39.61       41.06      3.62 o
  -2  14   8       28.88       29.89      3.02 o
  -1  14   8      121.29      112.89      4.83 o
   0  14   8      109.96      110.19      4.83 o
   1  14   8       37.11       47.11      3.62 o
   2  14   8      135.89      142.64      5.43 o
   3  14   8        0.75        3.42      1.81 o
   4  14   8       10.51       16.23      2.42 o
  -4  15   8        2.60       -0.85      2.56 o
  -3  15   8       20.23       26.72      3.02 o
  -2  15   8       69.27       65.77      4.23 o
  -1  15   8        1.09       -2.99      2.99 o
   0  15   8        3.71        3.42      1.81 o
   1  15   8        0.87        1.59      2.05 o
   2  15   8      124.78      142.66      6.04 o
   3  15   8       20.55       23.91      3.02 o
   4  15   8       52.49       50.39      3.62 o
  -3  16   8       31.33       38.58      4.70 o
  -2  16   8        0.19        0.43      1.81 o
  -1  16   8       37.82       46.86      3.84 o
   0  16   8       14.91       21.79      3.02 o
   1  16   8      198.73      191.79      7.69 o
   2  16   8        9.96       10.69      2.42 o
   3  16   8      149.75      141.44      6.04 o
   4  16   8       59.65       76.01      6.83 o
  -3  17   8        4.84       11.96      3.42 o
  -2  17   8        0.12        2.32      2.05 o
  -1  17   8        1.85        2.07      2.05 o
   0  17   8        0.54        1.83      2.05 o
   1  17   8       29.67       29.91      3.62 o
   2  17   8       12.89       12.23      2.67 o
   3  17   8        1.12        5.12      2.42 o
  -2  18   8        1.39        0.85      3.42 o
  -1  18   8       83.60       94.79      7.69 o
   0  18   8        2.39        0.00      2.42 o
   1  18   8      102.38      110.17      6.04 o
   2  18   8        7.47        5.12      3.42 o
   3  18   8       24.78       42.70      5.98 o
  -1 -15   9        0.95        4.70      1.81 o
   0 -15   9       81.37       81.77      3.76 o
   1 -15   9        3.80        4.03      2.05 o
  -3 -14   9        3.28        2.99      1.81 o
  -2 -14   9       57.06       58.39      4.27 o
  -1 -14   9        0.31        2.90      1.42 o
   0 -14   9        1.10        0.85      2.01 o
   1 -14   9        4.91        5.49      3.42 o
   2 -14   9        0.00        0.28      1.53 o
  -4 -13   9        6.32       14.10      2.42 o
  -3 -13   9      205.96      198.50     16.65 o
  -2 -13   9       71.93       86.39      4.50 o
  -1 -13   9      105.41       88.74      5.55 o
   0 -13   9       45.41       54.10      2.96 o
   1 -13   9      224.35      238.98      6.07 o
   2 -13   9       65.89       63.17      3.89 o
   3 -13   9      194.94      171.33      8.54 o
  -5 -12   9        0.51        1.71      3.42 o
  -4 -12   9        0.23       -1.71      2.56 o
  -3 -12   9        6.28       11.17      2.42 o
  -2 -12   9      155.99      158.44      6.04 o
  -1 -12   9      226.89      201.51     12.81 o
   0 -12   9        0.09       -1.07      1.09 o
   1 -12   9        1.58        3.54      1.24 o
   2 -12   9      181.78      175.80      7.26 o
   3 -12   9      184.13      178.52      9.82 o
   4 -12   9      135.70      106.32      5.43 o
  -5 -11   9       73.09       70.04      4.23 o
  -4 -11   9       13.85       16.23      2.42 o
  -3 -11   9      618.50      626.63     30.74 o
  -2 -11   9        0.49        3.07      1.71 o
  -1 -11   9      282.59      259.96      6.07 o
   0 -11   9      202.93      187.15      4.93 o
   1 -11   9      344.19      321.88      7.67 o
   2 -11   9        1.11        1.54      2.99 o
   3 -11   9      275.94      276.35      8.45 o
   4 -11   9        3.00        2.99      1.81 o
   5 -11   9       52.18       51.84      4.23 o
  -6 -10   9       24.75       30.74      4.27 o
  -5 -10   9        8.17        9.33      2.05 o
  -4 -10   9        2.77        2.56      1.81 o
  -3 -10   9      206.17      187.94      6.04 o
  -2 -10   9        0.85        2.73      1.42 o
  -1 -10   9       13.52       17.84      1.63 o
   0 -10   9      257.46      255.05      5.74 o
   1 -10   9      404.74      423.00      8.21 o
   2 -10   9        1.46        0.00      2.56 o
   3 -10   9       21.12       21.96      2.67 o
   4 -10   9       56.84       70.48      4.23 o
   5 -10   9        6.63        4.64      2.05 o
  -6  -9   9       14.57       11.83      2.67 o
  -5  -9   9       13.92       17.46      2.56 o
  -4  -9   9        1.19        2.13      1.81 o
  -3  -9   9       29.40       27.35      2.42 o
  -2  -9   9      334.56      319.75     22.63 o
  -1  -9   9       91.39       92.49      3.28 o
   0  -9   9       14.92       11.49      1.48 o
   1  -9   9        0.08        0.00      1.61 o
   2  -9   9       43.73       44.08      3.02 o
   3  -9   9       50.50       38.86      3.02 o
   4  -9   9      127.68      101.63      4.83 o
   5  -9   9        0.31        0.00      1.81 o
   6  -9   9       29.38       40.68      3.62 o
  -7  -8   9        4.12        1.71      2.56 o
  -6  -8   9        0.15        0.17      3.42 o
  -5  -8   9        2.64        4.27      1.81 o
  -4  -8   9      113.24       87.64      4.23 o
  -3  -8   9      291.87      276.76     15.80 o
  -2  -8   9      363.10      348.15      8.45 o
  -1  -8   9      397.09      376.73      7.06 o
   0  -8   9      755.57      750.58     11.99 o
   1  -8   9       37.89       30.02      2.25 o
   2  -8   9      676.78      702.84     11.48 o
   3  -8   9     1777.42     1736.30     31.40 o
   4  -8   9        5.17        3.84      1.81 o
   5  -8   9      209.76      207.12      7.25 o
   6  -8   9       42.95       52.80      4.70 o
  -7  -7   9        0.82       -1.71      2.56 o
  -6  -7   9        8.82       12.41      2.32 o
  -5  -7   9       18.22       20.84      1.97 o
  -4  -7   9       17.75       18.28      1.97 o
  -3  -7   9      168.41      164.61     10.25 o
  -2  -7   9        2.68        3.84      1.21 o
  -1  -7   9       46.46       48.71      1.97 o
   0  -7   9      588.70      553.39      9.19 o
   1  -7   9       13.36       15.10      1.48 o
   2  -7   9        7.47        5.35      1.46 o
   3  -7   9      160.23      158.42      5.43 o
   4  -7   9      161.44      158.01      5.43 o
   5  -7   9        8.01        9.84      1.81 o
   6  -7   9        1.08        4.51      2.05 o
   7  -7   9       23.35       37.58      5.12 o
  -7  -6   9        0.68        0.00      1.81 o
  -6  -6   9       38.06       34.57      2.60 o
  -5  -6   9        6.01        4.15      1.44 o
  -4  -6   9      285.44      283.77     15.15 o
  -3  -6   9      169.42      154.01      4.09 o
  -2  -6   9        4.03        3.20      0.85 o
  -1  -6   9      452.22      406.03      8.26 o
   0  -6   9       14.63       10.61      0.85 o
   1  -6   9      673.34      641.66     20.46 o
   2  -6   9       25.05       23.42      1.48 o
   3  -6   9      586.21      584.64      9.84 o
   4  -6   9        6.74        2.56      1.81 o
   5  -6   9      235.98      214.23      8.11 o
   6  -6   9        4.50        4.15      3.84 o
   7  -6   9       45.50       45.76      3.89 o
  -7  -5   9        0.94        1.71      1.81 o
  -6  -5   9       46.56       45.04      2.76 o
  -5  -5   9       23.82       22.06      2.58 o
  -4  -5   9      558.07      542.56      9.52 o
  -3  -5   9      140.92      119.01      3.26 o
  -2  -5   9      165.58      140.30      2.75 o
  -1  -5   9        0.33        1.64      0.64 o
   0  -5   9      733.86      814.88     10.34 o
   1  -5   9        5.34        5.20      0.65 o
   2  -5   9       19.76       24.79      1.12 o
   3  -5   9        0.24        2.28      0.99 o
   4  -5   9      280.78      256.20     10.06 o
   5  -5   9      359.78      329.74      6.87 o
   6  -5   9        9.22        5.48      1.73 o
   7  -5   9        6.73        9.16      1.97 o
  -7  -4   9        2.39        2.81      2.05 o
  -6  -4   9        2.52        2.85      2.15 o
  -5  -4   9       91.06       84.41      3.26 o
  -4  -4   9        2.34        0.85      0.99 o
  -3  -4   9      275.60      255.32      5.08 o
  -2  -4   9      200.41      196.29      3.47 o
  -1  -4   9       91.01       98.66      2.13 o
   0  -4   9        4.58        3.84      0.62 o
   1  -4   9     1222.11     1398.22     16.95 o
   2  -4   9      555.78      477.77      6.48 o
   3  -4   9      376.30      356.01     10.67 o
   4  -4   9      435.22      383.10      7.22 o
   5  -4   9        0.02       -0.11      1.43 o
   6  -4   9       22.57       25.13      2.10 o
   7  -4   9        1.55        0.00      1.48 o
  -7  -3   9        0.54       -0.43      1.81 o
  -6  -3   9        6.32        6.68      1.60 o
  -5  -3   9       47.92       45.05      2.47 o
  -4  -3   9       41.74       42.56      1.97 o
  -3  -3   9      137.98      134.70      4.08 o
  -2  -3   9      164.01      181.90      3.03 o
  -1  -3   9        0.95        1.28      0.43 o
   0  -3   9     2133.42     2345.32     27.32 o
   1  -3   9      569.00      591.86      7.65 o
   2  -3   9        0.11        0.98      0.47 o
   3  -3   9        0.82        0.85      0.81 o
   4  -3   9       27.86       34.86      1.97 o
   5  -3   9       29.55       23.93      1.97 o
   6  -3   9        9.03        8.95      1.76 o
   7  -3   9        0.01       -0.61      1.24 o
   8  -3   9        0.06       -1.71      3.42 o
  -7  -2   9       23.89       19.79      3.02 o
  -6  -2   9      148.51      139.74      4.70 o
  -5  -2   9       11.04       12.59      1.60 o
  -4  -2   9     1023.58     1011.74     15.61 o
  -3  -2   9       37.74       44.46      2.63 o
  -2  -2   9     1928.68     2052.38     24.01 o
  -1  -2   9     3015.19     3393.41     39.06 o
   0  -2   9     1091.48     1085.59     13.13 o
   1  -2   9        4.88        5.37      0.62 o
   2  -2   9     2103.80     2201.47     25.80 o
   3  -2   9        4.88        6.21      0.99 o
   4  -2   9     2502.82     2539.40     35.32 o
   5  -2   9        4.99        6.21      1.24 o
   6  -2   9      546.25      504.46      9.52 o
   7  -2   9        3.13        1.34      1.24 o
   8  -2   9       43.32       39.28      5.12 o
  -7  -1   9        9.46       13.91      2.99 o
  -6  -1   9       32.08       39.76      2.37 o
  -5  -1   9      119.80      115.54      3.59 o
  -4  -1   9       46.57       42.30      2.92 o
  -3  -1   9       85.24       62.77      2.42 o
  -2  -1   9     1133.52     1257.04     15.24 o
  -1  -1   9       74.98       83.57      2.71 o
   0  -1   9      232.28      234.42      3.42 o
   1  -1   9     1839.38     1991.26     23.16 o
   2  -1   9       90.67       95.79      2.84 o
   3  -1   9      141.00      122.48      4.51 o
   4  -1   9       68.25       64.44      2.47 o
   5  -1   9       38.76       35.11      1.97 o
   6  -1   9       11.01        6.92      1.83 o
   7  -1   9       32.14       31.14      2.26 o
   8  -1   9        4.64        5.88      2.67 o
  -8   0   9       54.73       58.07      5.98 o
  -7   0   9        2.85        6.47      2.56 o
  -6   0   9       64.02       65.06      2.96 o
  -5   0   9        1.82        1.71      1.61 o
  -4   0   9      167.61      149.77      3.76 o
  -3   0   9      583.18      559.55      9.03 o
  -2   0   9     1822.94     1900.04     22.30 o
  -1   0   9     1121.41     1163.44     13.98 o
   0   0   9      903.75     1010.35     12.06 o
   1   0   9       29.02       36.85      1.11 o
   2   0   9     1106.68     1187.27     14.29 o
   3   0   9      408.75      341.90      6.11 o
   4   0   9       45.91       38.67      2.07 o
   5   0   9      711.04      715.41     11.83 o
   6   0   9        1.51        1.10      1.24 o
   7   0   9       44.18       45.60      2.76 o
   8   0   9       32.73       50.25      4.23 o
  -8   1   9        3.48        7.69      3.42 o
  -7   1   9       71.56       75.41     10.67 o
  -6   1   9       46.08       42.24      2.49 o
  -5   1   9       13.19       11.40      1.48 o
  -4   1   9       28.54       23.82      1.48 o
  -3   1   9        1.47        0.00      0.81 o
  -2   1   9       73.09       58.81      1.82 o
  -1   1   9        1.09        1.71      0.43 o
   0   1   9      112.93      122.29      2.00 o
   1   1   9      177.65      206.33      3.08 o
   2   1   9     2369.71     2641.33     30.73 o
   3   1   9       65.99       82.45      3.92 o
   4   1   9      585.77      556.11     13.25 o
   5   1   9       10.15        9.96      3.15 o
   6   1   9       64.63       51.97      2.85 o
   7   1   9        4.58        2.13      2.13 o
   8   1   9       42.86       55.24      4.23 o
  -8   2   9        1.96        4.27      3.42 o
  -7   2   9       35.58       30.53      3.28 o
  -6   2   9       54.74       46.96      3.42 o
  -5   2   9      152.12      147.68      4.62 o
  -4   2   9       30.51       25.71      1.60 o
  -3   2   9       33.03       33.05      1.12 o
  -2   2   9      337.66      340.63      4.90 o
  -1   2   9     1608.59     1488.14     17.51 o
   0   2   9       76.15       98.24      1.97 o
   1   2   9      411.55      409.74      5.67 o
   2   2   9       17.28       20.38      1.60 o
   3   2   9       11.17        2.90      0.65 o
   4   2   9       13.86        8.39      1.09 o
   5   2   9        8.62        8.83      1.88 o
   6   2   9       20.13       16.06      2.17 o
   7   2   9        8.00        5.98      2.99 o
   8   2   9       44.52       57.12      6.83 o
  -8   3   9        0.07       -1.71      2.56 o
  -7   3   9        5.67       10.25      2.42 o
  -6   3   9        9.44        6.92      1.81 o
  -5   3   9       31.97       25.79      1.76 o
  -4   3   9       40.78       37.09      1.97 o
  -3   3   9      124.80      122.88      2.59 o
  -1   3   9      872.80      907.11     10.99 o
   0   3   9      110.15      112.21      2.47 o
   1   3   9      280.33      252.55      5.18 o
   2   3   9       31.00       21.02      0.92 o
   3   3   9       11.12        9.55      0.66 o
   4   3   9       49.37       39.63      1.97 o
   5   3   9        1.26        2.28      0.99 o
   6   3   9      555.16      504.77      9.37 o
   7   3   9       22.96       24.03      3.02 o
   8   3   9       30.46       34.71      6.83 o
  -8   4   9        0.09       -0.85      2.56 o
  -7   4   9        2.56        2.56      2.99 o
  -6   4   9       28.08       26.22      3.02 o
  -5   4   9       25.67       28.18      1.97 o
  -4   4   9       18.81       21.40      1.82 o
  -3   4   9      266.23      254.92      4.15 o
  -2   4   9     2853.43     3170.71     36.72 o
  -1   4   9     1767.19     1762.26     20.60 o
   0   4   9     1383.81     1524.30     20.87 o
   1   4   9      355.08      294.33      4.15 o
   2   4   9      181.95      200.50      3.64 o
   3   4   9       70.71       60.30      1.56 o
   4   4   9      604.71      520.41      8.87 o
   5   4   9       27.27       24.55      1.76 o
   6   4   9       55.01       46.42      2.47 o
   7   4   9        8.12        6.59      2.05 o
   8   4   9       23.92       30.47      3.62 o
  -8   5   9        1.83        0.85      2.56 o
  -7   5   9       22.88       26.04      3.28 o
  -6   5   9        9.35       12.04      2.99 o
  -5   5   9       64.05       64.96      3.84 o
  -4   5   9       85.17       73.20      2.00 o
  -3   5   9      206.86      209.47      3.61 o
  -2   5   9      375.39      411.06      5.86 o
  -1   5   9     1823.05     1869.18     21.99 o
   0   5   9     1919.32     2095.89     28.27 o
   1   5   9        2.36        4.55      0.49 o
   2   5   9     1677.37     1843.35     21.88 o
   3   5   9       30.59       29.39      1.28 o
   4   5   9     1470.59     1406.94     42.58 o
   5   5   9        4.40        2.46      1.38 o
   6   5   9      298.21      283.42      6.27 o
   7   5   9       14.09       14.83      4.27 o
   8   5   9       55.20       60.63      5.98 o
  -7   6   9       26.40       35.12      6.83 o
  -6   6   9       83.82       84.14      4.23 o
  -5   6   9      178.60      163.91      9.27 o
  -4   6   9       10.54       13.59      1.12 o
  -3   6   9      342.76      339.36      5.32 o
  -2   6   9       32.96       28.48      1.28 o
  -1   6   9       25.97       15.51      0.92 o
   0   6   9      959.17     1064.14     15.92 o
   1   6   9      365.30      418.04      5.62 o
   2   6   9      228.99      247.78      3.94 o
   3   6   9       81.80       87.92      2.13 o
   4   6   9      198.60      200.25      4.31 o
   5   6   9       26.56       25.38      1.97 o
   6   6   9       39.24       42.80      2.47 o
   7   6   9        0.00       -0.85      1.81 o
   8   6   9        6.15        2.56      3.42 o
  -7   7   9        4.49        1.59      3.84 o
  -6   7   9        2.83        5.86      2.05 o
  -5   7   9        0.02        0.49      1.24 o
  -4   7   9        2.19        2.13      0.85 o
  -3   7   9       54.62       58.23      1.89 o
  -2   7   9       11.09       12.40      0.85 o
  -1   7   9      593.08      590.51      8.14 o
   0   7   9     1397.62     1614.26     31.37 o
   1   7   9        0.73        0.00      0.43 o
   2   7   9       30.32       37.43      1.60 o
   3   7   9      281.91      274.50      4.37 o
   4   7   9       75.44       61.24      2.00 o
   5   7   9        5.40        2.78      1.09 o
   6   7   9        0.32        0.43      1.81 o
   7   7   9       67.77       76.04      4.23 o
   8   7   9        0.00        2.56      3.42 o
  -7   8   9       24.13       30.95      3.84 o
  -6   8   9       63.37       65.54      3.89 o
  -5   8   9        9.40       11.58      1.60 o
  -4   8   9       69.80       79.66      2.84 o
  -3   8   9        0.89        1.49      0.85 o
  -2   8   9       22.24       25.10      2.07 o
  -1   8   9       73.15       77.47      1.89 o
   0   8   9      507.02      505.29      6.91 o
   1   8   9       23.09       22.45      1.00 o
   2   8   9        8.99       15.03      1.00 o
   3   8   9       43.92       47.45      1.71 o
   4   8   9      154.50      151.14      3.70 o
   5   8   9        0.20        0.00      0.99 o
   6   8   9       12.80        8.78      1.81 o
   7   8   9        2.35        2.99      1.81 o
  -7   9   9        1.29        1.10      2.05 o
  -6   9   9        0.00       -1.28      2.13 o
  -5   9   9      247.34      238.42      6.92 o
  -4   9   9       23.13       22.05      2.10 o
  -3   9   9       90.61       87.18      2.43 o
  -2   9   9      450.27      458.71      6.79 o
  -1   9   9       76.44       60.76      1.70 o
   0   9   9     1282.65     1317.80     18.74 o
   1   9   9     1260.38     1276.16     33.32 o
   2   9   9      880.79      872.97     13.26 o
   3   9   9      474.42      518.28      8.70 o
   4   9   9      134.49      129.93      6.07 o
   5   9   9      266.46      251.17      8.28 o
   6   9   9        8.16       12.40      2.42 o
   7   9   9       15.98       22.20      4.27 o
  -5  10   9       51.47       58.93      5.12 o
  -4  10   9       59.16       64.22      2.43 o
  -3  10   9       97.78      102.28      2.75 o
  -2  10   9       78.38       84.75      2.71 o
  -1  10   9      112.07      123.80      3.21 o
   0  10   9       84.03       75.83      2.98 o
   1  10   9      346.47      325.03      6.76 o
   2  10   9        3.60        2.78      0.85 o
   3  10   9       45.80       41.82      1.71 o
   4  10   9       97.96       91.83      2.65 o
   5  10   9       19.78       16.13      3.42 o
   6  10   9       35.22       48.68      4.27 o
   7  10   9        9.71       16.23      3.42 o
  -5  11   9       77.52       93.09      5.98 o
  -4  11   9       83.24       69.85      6.83 o
  -3  11   9      127.80      139.00      5.55 o
  -2  11   9       18.43       16.66      1.81 o
  -1  11   9      353.37      341.13     16.65 o
   0  11   9      691.43      670.02     13.89 o
   1  11   9      570.62      557.99     13.66 o
   2  11   9      504.20      492.68     13.24 o
   3  11   9       36.91       33.39      2.67 o
   4  11   9       11.16       19.64      2.05 o
   5  11   9       19.28       22.70      2.42 o
   6  11   9       62.98       72.59      5.12 o
   7  11   9       25.73       47.82      5.12 o
  -5  12   9       31.26       46.97      5.12 o
  -4  12   9        1.26        2.13      1.81 o
  -3  12   9        0.12        0.34      4.70 o
  -2  12   9       13.07       11.17      1.81 o
  -1  12   9       74.95       74.30      3.62 o
   0  12   9       24.60       25.88      2.56 o
   1  12   9        3.94        2.56      1.81 o
   2  12   9      386.97      378.11     20.50 o
   3  12   9       44.86       41.92      3.02 o
   4  12   9       54.39       42.85      3.02 o
  -5  13   9        0.08       -1.71      2.56 o
  -4  13   9       51.03       46.55      3.62 o
  -3  13   9       26.04       23.94      2.42 o
  -2  13   9      285.32      273.66     10.25 o
  -1  13   9       14.97       14.10      2.42 o
   0  13   9       82.94       73.81      3.89 o
   1  13   9      312.06      304.71      8.97 o
   2  13   9       94.27      110.97      9.39 o
   3  13   9       48.05       43.62      3.84 o
   4  13   9      277.14      281.82      8.14 o
   5  13   9        0.08        5.12      2.56 o
  -5  14   9       36.41       40.99      5.12 o
  -4  14   9        6.53        8.42      2.05 o
  -3  14   9       34.48       34.35      3.02 o
  -2  14   9        2.28        0.68      1.42 o
  -1  14   9       17.80       17.77      2.42 o
   0  14   9      186.76      196.85      6.64 o
   1  14   9      390.27      407.40     10.27 o
   2  14   9        0.69        2.99      1.81 o
   3  14   9        5.09        5.61      2.05 o
   4  14   9       21.37       29.47      3.02 o
   5  14   9        6.03       12.81      3.42 o
  -4  15   9        3.67        5.98      2.56 o
  -3  15   9       48.93       41.86      3.62 o
  -2  15   9        1.17        2.99      1.81 o
  -1  15   9      137.50      140.93      5.43 o
   0  15   9      141.23      142.74      5.43 o
   1  15   9      836.14      799.22     16.91 o
   2  15   9       48.77       44.08      3.62 o
   3  15   9        4.85        7.26      2.42 o
   4  15   9        0.39        3.84      2.42 o
   5  15   9       39.28       41.85      5.12 o
  -3  16   9       10.85       17.12      3.02 o
  -2  16   9        0.03        0.43      1.81 o
  -1  16   9        0.27       -0.43      1.81 o
   0  16   9      142.98      145.05     10.25 o
   1  16   9        4.41        1.71      1.81 o
   2  16   9        3.04        0.85      1.81 o
   3  16   9       28.45       28.89      4.27 o
   4  16   9        0.45        3.42      3.42 o
  -3  17   9       20.88       25.62      5.12 o
  -2  17   9        0.12       -1.81      1.81 o
  -1  17   9        3.69        2.56      2.42 o
   0  17   9        2.87        5.61      2.56 o
   1  17   9       36.60       43.16      3.62 o
   2  17   9        2.17        0.43      2.42 o
   3  17   9       59.20       74.31      4.83 o
  -2  18   9        4.84        5.12      3.42 o
  -1  18   9        0.06        0.85      3.42 o
   0  18   9        8.10        7.69      2.42 o
   1  18   9       50.88       54.03      8.54 o
   2  18   9        7.43       10.25      3.42 o
   3  18   9       44.00       52.09      6.83 o
  -1 -15  10       65.11       76.01      5.98 o
   0 -15  10        0.09        1.71      2.56 o
   1 -15  10       59.89       64.90      6.83 o
  -2 -14  10        8.83        8.42      2.05 o
  -1 -14  10       52.53       55.11      3.62 o
   0 -14  10        3.82        2.56      2.01 o
   1 -14  10        4.86        2.56      1.53 o
   2 -14  10       92.12      108.48      5.43 o
  -3 -13  10      137.44      135.92      5.71 o
  -2 -13  10       28.88       32.19      3.42 o
  -1 -13  10       80.43       83.70      4.23 o
   0 -13  10       85.62       82.71      3.65 o
   1 -13  10      198.00      214.76      9.39 o
   2 -13  10       73.52       61.13      3.89 o
   3 -13  10       67.85       77.80      4.70 o
  -4 -12  10       39.83       37.65      3.62 o
  -3 -12  10      283.33      272.43      8.45 o
  -2 -12  10      102.75      108.17      4.83 o
  -1 -12  10      115.03      108.93      4.83 o
   0 -12  10       40.29       31.78      2.47 o
   1 -12  10       49.31       54.41      2.96 o
   2 -12  10       17.07       17.12      2.42 o
   3 -12  10       55.75       65.16      3.89 o
   4 -12  10       25.46       24.64      3.28 o
  -5 -11  10       25.64       30.77      7.26 o
  -4 -11  10        8.98       10.38      2.42 o
  -3 -11  10        0.23       -0.68      1.42 o
  -2 -11  10       53.18       51.37      3.62 o
  -1 -11  10       70.30       64.33      4.27 o
   0 -11  10      117.37      110.43      3.59 o
   1 -11  10        5.30        5.98      1.48 o
   2 -11  10      131.42      147.34      5.43 o
   3 -11  10        1.36       -1.42      1.42 o
   4 -11  10        0.87        0.43      1.81 o
  -6 -10  10        1.91        2.56      2.56 o
  -5 -10  10      197.59      198.13      7.25 o
  -4 -10  10        0.21       -0.43      1.81 o
  -3 -10  10       67.01       52.96      3.62 o
  -2 -10  10        0.00        1.37      1.42 o
  -1 -10  10       49.75       43.69      2.47 o
   0 -10  10       83.19       74.98      2.96 o
   1 -10  10        4.85        6.26      1.48 o
   2 -10  10       30.21       27.92      2.42 o
   3 -10  10        2.30        2.56      1.81 o
   4 -10  10      103.52       93.12      4.83 o
   5 -10  10       30.45       29.23      3.28 o
  -6  -9  10       75.84       75.14      5.55 o
  -5  -9  10        0.35        2.13      1.81 o
  -4  -9  10      201.75      176.78      6.04 o
  -3  -9  10      101.29      106.36      4.83 o
  -2  -9  10       51.01       56.69      4.27 o
  -1  -9  10        3.63        5.11      1.41 o
   0  -9  10        8.81       10.50      2.07 o
   1  -9  10      419.51      426.05      9.64 o
   2  -9  10        5.97        8.97      5.12 o
   3  -9  10      144.89      133.27      5.43 o
   4  -9  10        0.84       -1.21      1.21 o
   5  -9  10       26.92       28.62      3.02 o
   6  -9  10       41.06       46.97      5.12 o
  -6  -8  10       11.94       14.38      2.67 o
  -5  -8  10        2.78        4.27      1.81 o
  -4  -8  10       34.02       40.30      3.02 o
  -3  -8  10      339.99      331.38      8.45 o
  -2  -8  10       23.52       17.71      2.05 o
  -1  -8  10       64.54       57.12      2.47 o
   0  -8  10      341.15      326.58      6.41 o
   1  -8  10      309.71      280.24      5.74 o
   2  -8  10      301.91      286.94      7.85 o
   3  -8  10       23.54       13.13      2.05 o
   4  -8  10       14.64       15.81      2.42 o
   5  -8  10        3.93        3.42      1.81 o
   6  -8  10        0.17        3.17      2.05 o
  -7  -7  10        3.27        1.71      2.56 o
  -6  -7  10        1.00        1.28      1.81 o
  -5  -7  10      409.04      408.19     17.08 o
  -4  -7  10       50.50       49.03      3.28 o
  -3  -7  10     1229.14     1212.51     22.64 o
  -2  -7  10      221.76      224.68     10.67 o
  -1  -7  10     1009.12      981.15     14.95 o
   0  -7  10      329.27      326.43      6.29 o
   1  -7  10     1061.64     1068.89     16.10 o
   2  -7  10      750.41      740.66     15.10 o
   3  -7  10      481.60      507.07     11.47 o
   4  -7  10       85.73       69.20      6.40 o
   5  -7  10       13.23       20.30      2.42 o
   6  -7  10       61.44       57.72      3.89 o
  -7  -6  10       30.86       36.81      2.96 o
  -6  -6  10        2.42        2.85      1.48 o
  -5  -6  10       54.05       47.04      3.84 o
  -4  -6  10       53.06       51.88      4.68 o
  -3  -6  10       87.49       84.53      3.02 o
  -2  -6  10      193.75      209.98      4.38 o
  -1  -6  10       56.06       56.30      3.20 o
   0  -6  10        0.11        0.43      0.54 o
   1  -6  10       47.77       52.51      1.97 o
   2  -6  10      267.97      297.91      5.74 o
   3  -6  10      149.51      127.67      4.83 o
   4  -6  10      153.83      118.76      4.83 o
   5  -6  10        1.94        2.99      1.81 o
   6  -6  10       25.22       24.61      2.67 o
   7  -6  10       14.30       14.52      3.42 o
  -7  -5  10       38.36       35.66      2.76 o
  -6  -5  10       48.35       51.49      3.08 o
  -5  -5  10      248.80      247.49      6.07 o
  -4  -5  10       14.37       12.58      1.48 o
  -3  -5  10      205.23      184.63      4.67 o
  -2  -5  10       45.31       37.13      1.76 o
  -1  -5  10       44.17       69.39      1.79 o
   0  -5  10      889.59      913.18     11.62 o
   1  -5  10      316.96      289.51      5.67 o
   2  -5  10        3.46        2.73      0.65 o
   3  -5  10       13.16       11.97      1.24 o
   4  -5  10       14.81       12.02      1.81 o
   5  -5  10       31.40       36.76      2.63 o
   6  -5  10      147.90      134.33      4.25 o
   7  -5  10       44.71       47.97      3.89 o
  -7  -4  10       14.48       12.02      2.42 o
  -6  -4  10       85.35       85.90      3.59 o
  -5  -4  10      174.99      175.37      5.10 o
  -4  -4  10        3.19        1.71      0.99 o
  -3  -4  10       84.19       82.61      2.76 o
  -2  -4  10      316.48      374.46      5.62 o
  -1  -4  10        2.15        3.03      0.54 o
   0  -4  10        4.86        8.58      0.85 o
   1  -4  10       30.40       28.18      1.12 o
   2  -4  10      168.48      160.01      3.03 o
   3  -4  10       13.80       15.39      1.24 o
   4  -4  10      142.77      134.61      3.76 o
   5  -4  10      203.48      200.71      5.08 o
   6  -4  10       22.10       18.33      1.97 o
   7  -4  10      104.83      118.51      4.44 o
  -7  -3  10       28.67       33.48      6.83 o
  -6  -3  10       20.41       22.50      2.56 o
  -5  -3  10        1.05        0.85      1.41 o
  -4  -3  10       81.50       73.03      2.76 o
  -3  -3  10      186.27      159.43      3.94 o
  -2  -3  10       77.33       71.92      2.10 o
  -1  -3  10     1751.89     1934.46     22.94 o
   0  -3  10       11.87        8.61      1.38 o
   1  -3  10     1362.58     1469.07     17.72 o
   2  -3  10      581.84      581.75      7.77 o
   3  -3  10      428.31      387.58     12.91 o
   4  -3  10      211.70      207.94      4.75 o
   5  -3  10      289.37      261.91      5.74 o
   6  -3  10       70.96       73.06      3.10 o
   7  -3  10        0.28       -1.24      1.24 o
  -7  -2  10        6.41        3.84      2.99 o
  -6  -2  10        2.54        3.13      1.48 o
  -5  -2  10       38.88       33.11      2.10 o
  -4  -2  10        5.25        4.27      0.99 o
  -3  -2  10       27.62       28.01      1.48 o
  -2  -2  10      189.54      204.70      3.13 o
  -1  -2  10      916.59      987.51     12.16 o
   0  -2  10       90.11      120.02      2.22 o
   1  -2  10       57.31       68.69      1.85 o
   2  -2  10       15.28       19.64      1.00 o
   3  -2  10      384.51      376.97     15.21 o
   4  -2  10      103.77       77.26      2.76 o
   5  -2  10       93.66       90.42      3.10 o
   6  -2  10        7.56       13.88      2.67 o
   7  -2  10        8.13        5.72      2.76 o
  -7  -1  10        9.84       10.25      2.42 o
  -6  -1  10       99.31      102.92      3.76 o
  -5  -1  10       13.49       15.65      2.05 o
  -4  -1  10      597.79      592.59     10.02 o
  -3  -1  10       80.66       74.93      2.47 o
  -2  -1  10       14.67       24.10      1.12 o
  -1  -1  10      593.39      726.03      9.17 o
   0  -1  10      623.40      618.23      7.89 o
   1  -1  10      840.95      956.76     11.74 o
   2  -1  10        2.64       14.16      1.13 o
   3  -1  10       16.65       10.83      1.28 o
   4  -1  10      355.22      339.07      6.41 o
   5  -1  10        2.33       -0.70      0.70 o
   6  -1  10      122.60      125.37      4.09 o
   7  -1  10       13.99       15.26      1.97 o
  -7   0  10        5.38        6.95      2.13 o
  -6   0  10       24.50       22.87      2.10 o
  -5   0  10       30.47       30.32      1.97 o
  -4   0  10       12.17       13.26      1.48 o
  -3   0  10        1.67        3.99      0.99 o
  -2   0  10        4.10       11.52      0.65 o
  -1   0  10      521.94      616.45      8.00 o
   0   0  10      281.99      268.19      3.84 o
   1   0  10      291.44      284.09      4.04 o
   2   0  10     1784.06     2236.79     26.13 o
   3   0  10       36.40       54.78      2.56 o
   4   0  10       59.18       48.75      1.97 o
   5   0  10      233.20      228.12      5.42 o
   6   0  10        0.44        0.43      1.91 o
   7   0  10       56.15       63.38      3.26 o
   8   0  10       12.44       16.41      3.02 o
  -8   1  10       28.33       32.45      5.12 o
  -7   1  10       65.06       76.55      4.23 o
  -6   1  10       48.08       43.81      2.60 o
  -5   1  10      115.85      116.03      3.76 o
  -4   1  10        7.46        9.57      1.45 o
  -3   1  10      223.94      209.23      4.44 o
  -2   1  10       14.38        4.65      0.65 o
  -1   1  10     1175.11     1319.33     15.80 o
   0   1  10       12.66        9.49      0.54 o
   1   1  10       81.77      105.32      1.89 o
   2   1  10     1867.68     2095.23     24.54 o
   3   1  10      191.52      167.05      3.59 o
   4   1  10       32.17       26.17      1.68 o
   5   1  10      174.98      170.53      4.49 o
   6   1  10      104.02      102.86      4.34 o
   7   1  10        0.15        2.56      1.48 o
   8   1  10       37.55       35.87      5.12 o
  -8   2  10        0.00       -1.71      2.56 o
  -7   2  10       22.90       21.00      3.02 o
  -6   2  10       16.45       15.85      1.97 o
  -5   2  10       52.23       49.87      2.47 o
  -4   2  10      162.13      149.69      4.08 o
  -3   2  10       81.34       77.76      1.78 o
  -2   2  10        0.39        2.99      0.54 o
  -1   2  10      297.23      285.50      4.04 o
   0   2  10     1491.68     1601.47     18.79 o
   1   2  10      124.21      156.95      2.43 o
   2   2  10     2035.13     2086.02     24.44 o
   3   2  10       14.25       17.43      0.99 o
   4   2  10      152.72      137.21      4.09 o
   5   2  10       22.96       15.47      1.48 o
   6   2  10       51.95       47.58      4.37 o
   7   2  10        6.55        8.11      2.42 o
   8   2  10       52.94       58.07      5.98 o
  -8   3  10        0.00        2.56      2.56 o
  -7   3  10        4.38        5.86      2.05 o
  -6   3  10       78.16       66.64      2.96 o
  -5   3  10       24.13       25.20      2.72 o
  -4   3  10        0.29       -0.21      0.70 o
  -3   3  10       91.16       84.45      2.00 o
  -2   3  10     2012.18     2162.43     25.30 o
  -1   3  10      490.07      507.16      7.89 o
   0   3  10      282.09      267.31      4.44 o
   1   3  10        8.55        2.56      0.43 o
   2   3  10       86.86      102.28      1.89 o
   3   3  10      149.22      169.85      4.27 o
   4   3  10      522.47      510.98      8.54 o
   5   3  10        0.60        0.00      0.99 o
   6   3  10       48.55       52.88      2.76 o
   7   3  10       25.68       23.56      3.42 o
   8   3  10       24.82       23.91      5.12 o
  -8   4  10        0.45       -0.85      2.56 o
  -7   4  10        4.45        4.15      2.05 o
  -6   4  10        0.29        1.28      1.81 o
  -5   4  10       40.38       37.80      2.10 o
  -4   4  10       22.56       22.91      1.48 o
  -3   4  10       20.06       23.02      1.12 o
  -2   4  10     4939.59     5118.10     63.48 o
  -1   4  10      984.22     1042.67     12.70 o
   0   4  10     6176.29     6799.54     88.91 o
   1   4  10      723.95      733.37      9.16 o
   2   4  10      712.30      692.11      8.84 o
   3   4  10       52.55       38.87      1.45 o
   4   4  10       96.57       81.07      2.60 o
   5   4  10     1167.72     1161.87     17.75 o
   6   4  10      106.12      101.05      3.45 o
   7   4  10       91.57      109.53      5.11 o
   8   4  10       23.08       16.23      4.27 o
  -7   5  10       85.21       82.20      7.26 o
  -6   5  10       11.90       10.69      2.42 o
  -5   5  10      166.94      166.64      4.44 o
  -4   5  10       15.80       19.59      1.48 o
  -3   5  10        6.50        5.85      0.85 o
  -2   5  10      402.53      410.38      5.86 o
  -1   5  10     4515.19     4693.52     53.80 o
   0   5  10      306.23      270.38      4.75 o
   1   5  10       41.77       34.77      1.12 o
   2   5  10      751.17      799.28     10.12 o
   3   5  10       19.41       12.95      0.85 o
   4   5  10       20.58       18.64      1.48 o
   5   5  10      248.59      258.07      6.08 o
   6   5  10       25.77       23.99      1.97 o
   7   5  10       11.60       11.10      2.42 o
   8   5  10        1.00        0.00      3.42 o
  -7   6  10        5.99        3.54      2.13 o
  -6   6  10       35.08       36.11      3.28 o
  -5   6  10      101.39       89.53      3.10 o
  -4   6  10      324.84      293.46      5.10 o
  -3   6  10       78.30       62.28      1.79 o
  -2   6  10      304.70      304.87      4.58 o
  -1   6  10      251.27      248.08      7.15 o
   0   6  10        9.76       10.55      0.99 o
   1   6  10      214.22      211.24      3.38 o
   2   6  10      303.94      256.41      4.04 o
   3   6  10      335.68      299.48      4.79 o
   4   6  10     1835.60     1827.36     25.96 o
   5   6  10       72.19       74.61      2.76 o
   6   6  10       25.98       31.29      2.10 o
   7   6  10       69.64       80.65      4.50 o
   8   6  10        0.08        0.85      3.42 o
  -7   7  10        4.23        6.59      4.70 o
  -6   7  10       11.67       15.56      2.42 o
  -5   7  10       10.02        9.32      2.20 o
  -4   7  10      235.93      243.48      4.47 o
  -3   7  10      107.61      108.09      3.08 o
  -2   7  10      342.44      335.04      5.10 o
  -1   7  10      576.40      595.78      7.87 o
   0   7  10      206.63      255.81      4.38 o
   1   7  10      627.91      658.00      9.00 o
   2   7  10       15.65       14.11      0.92 o
   3   7  10      216.02      223.65      3.94 o
   4   7  10       35.92       34.48      1.71 o
   5   7  10       94.07       78.34      2.96 o
   6   7  10        0.21        1.34      1.24 o
   7   7  10        9.11        5.37      2.05 o
   8   7  10        0.17       -0.85      3.42 o
  -7   8  10        0.18        0.00      1.81 o
  -6   8  10       13.58       13.32      2.56 o
  -5   8  10       17.64       15.66      1.76 o
  -4   8  10       72.68       72.35      2.43 o
  -3   8  10        4.72        6.21      0.85 o
  -2   8  10      361.92      344.24      6.07 o
  -1   8  10      314.23      306.81      4.76 o
   0   8  10       79.69       75.81      1.85 o
   1   8  10      162.13      134.30      3.08 o
   2   8  10      158.60      169.07      5.05 o
   3   8  10      786.05      794.02     10.67 o
   4   8  10        3.40        2.99      0.85 o
   5   8  10      371.50      351.18      7.06 o
   6   8  10       57.84       58.56      7.26 o
   7   8  10       50.35       63.25      4.70 o
  -7   9  10        0.07        5.12      3.42 o
  -6   9  10        3.68        4.27      3.42 o
  -5   9  10       23.53       19.31      1.97 o
  -4   9  10       24.11       22.80      1.71 o
  -3   9  10       27.07       22.30      1.57 o
  -2   9  10        1.61        2.13      0.85 o
  -1   9  10       48.69       37.16      1.76 o
   0   9  10        1.92        1.28      0.91 o
   1   9  10       21.70       23.21      1.48 o
   2   9  10      234.15      252.50      5.24 o
   3   9  10       29.22       26.47      1.45 o
   4   9  10      166.41      149.55      5.55 o
   5   9  10       32.97       29.91      2.42 o
   6   9  10        0.02        1.71      2.56 o
   7   9  10        1.47        4.27      2.56 o
  -4  10  10       40.30       35.93      2.20 o
  -3  10  10        1.72        1.42      1.34 o
  -2  10  10      317.90      300.96      6.02 o
  -1  10  10       36.44       34.25      1.83 o
   0  10  10      293.45      283.90      5.53 o
   1  10  10       16.29       12.62      1.24 o
   2  10  10       70.08       71.97      3.28 o
   3  10  10       99.84       96.12      3.10 o
   4  10  10      418.70      397.63      7.55 o
   5  10  10       89.82       94.01      4.23 o
   6  10  10        1.10        0.00      1.71 o
   7  10  10        0.01        0.85      2.56 o
  -4  11  10       32.76       39.45      3.02 o
  -3  11  10        3.24        0.51      1.71 o
  -2  11  10       36.70       38.42      2.99 o
  -1  11  10      101.26       95.64      3.89 o
   0  11  10       81.28       86.85      3.84 o
   1  11  10      181.24      172.08      5.43 o
   2  11  10      550.24      535.37      9.14 o
   3  11  10        8.37        8.62      1.48 o
   4  11  10      117.45      104.04      3.26 o
   5  11  10        0.62        3.84      1.81 o
   7  11  10        0.19        0.00      2.56 o
  -4  12  10       10.68       12.40      2.56 o
  -3  12  10        1.86        0.43      1.28 o
  -2  12  10       76.17       74.84      3.62 o
  -1  12  10        6.43        9.01      2.56 o
   0  12  10      162.17      157.99      5.43 o
   1  12  10      332.81      319.40      8.45 o
   2  12  10       90.21       97.02      4.23 o
   3  12  10        0.18        1.28      1.81 o
   4  12  10       41.34       43.86      3.28 o
  -5  13  10        6.87       12.81      3.42 o
  -4  13  10        1.30       -1.42      1.42 o
  -3  13  10       23.97       21.00      2.42 o
  -2  13  10        0.02       -0.85      1.21 o
  -1  13  10       51.25       42.28      3.02 o
   0  13  10      322.42      306.07     10.25 o
   1  13  10       50.45       42.12      3.42 o
   2  13  10       39.00       41.42      3.02 o
   3  13  10       71.34       77.70      4.70 o
   4  13  10       20.97       19.58      2.67 o
  -5  14  10       32.69       27.33      4.27 o
  -4  14  10        0.24        2.44      2.05 o
  -3  14  10       45.68       41.54      5.12 o
  -2  14  10       91.19       93.95      6.40 o
  -1  14  10        5.93        5.12      1.81 o
   0  14  10      251.40      248.12      9.39 o
   1  14  10       36.16       33.33      3.84 o
   2  14  10      462.98      486.57     11.76 o
   3  14  10        1.10        2.56      1.81 o
   4  14  10       55.03       61.14      4.23 o
  -4  15  10       27.17       25.62      4.27 o
  -3  15  10       15.96       15.70      2.99 o
  -2  15  10       24.00       24.80      3.02 o
  -1  15  10        1.72        0.00      1.81 o
   0  15  10        5.61        2.68      2.13 o
   1  15  10      115.14      108.52      5.43 o
   2  15  10        9.22        8.64      2.56 o
   3  15  10       26.77       28.21      3.02 o
   4  15  10        4.39       11.47      2.56 o
   5  15  10        0.86        5.12      3.42 o
  -3  16  10        5.07        3.78      2.05 o
  -2  16  10        9.22        5.98      2.42 o
  -1  16  10       20.75       22.83      3.02 o
   0  16  10        3.31        1.83      2.13 o
   1  16  10       35.86       35.95      3.62 o
   2  16  10        0.10       -1.81      1.81 o
   3  16  10        3.14        0.61      2.05 o
   4  16  10        0.15       -0.85      2.42 o
  -3  17  10        4.80       13.66      4.27 o
  -2  17  10        2.91        5.55      2.42 o
  -1  17  10        1.97       -0.43      2.99 o
   0  17  10       13.15       11.39      2.67 o
   1  17  10        0.44       -1.81      1.81 o
   2  17  10        2.29        1.22      3.42 o
   3  17  10        2.76        1.71      2.42 o
  -1  18  10       30.36       40.99      5.98 o
   0  18  10        1.89       -0.85      2.05 o
   1  18  10        1.26        3.42      3.84 o
   2  18  10        0.02        0.85      3.42 o
   3  18  10      117.31      145.18      9.39 o
   0 -15  11      140.72      162.26      9.39 o
   1 -15  11        9.37       12.81      4.27 o
  -2 -14  11       31.29       40.08      3.84 o
  -1 -14  11      139.58      127.67      5.43 o
   0 -14  11       38.09       46.18      3.62 o
   1 -14  11       12.53       17.73      2.67 o
   2 -14  11        4.73        5.98      3.42 o
  -3 -13  11       36.21       35.25      3.28 o
  -2 -13  11      337.27      332.63      9.66 o
  -1 -13  11       36.96       35.22      4.70 o
   0 -13  11       19.31       12.45      1.97 o
   1 -13  11        0.55        2.99      1.81 o
   2 -13  11       20.07       15.60      2.67 o
   3 -13  11        4.53        4.27      3.42 o
  -4 -12  11       44.02       43.62      3.62 o
  -3 -12  11       18.12       12.87      2.42 o
  -2 -12  11        0.04       -2.99      3.84 o
  -1 -12  11       34.85       40.30      3.02 o
   0 -12  11      184.80      184.50      4.93 o
   1 -12  11      123.48      146.03      5.43 o
   2 -12  11      128.95      132.67      5.71 o
   3 -12  11        0.10       -1.28      1.81 o
  -5 -11  11       10.16        8.54      3.42 o
  -4 -11  11       55.29       60.74      4.23 o
  -3 -11  11       37.16       33.31      3.02 o
  -2 -11  11      400.50      387.18     11.10 o
  -1 -11  11       11.02       12.14      2.13 o
   0 -11  11      106.40       89.97      3.45 o
   1 -11  11       85.95       71.70      2.96 o
   2 -11  11       12.19       11.54      2.42 o
   3 -11  11        1.03       -1.71      1.81 o
   4 -11  11       15.35       15.42      2.67 o
  -5 -10  11        1.23       -0.85      1.81 o
  -4 -10  11        6.57        8.11      2.42 o
  -3 -10  11       79.83       67.08      5.98 o
  -2 -10  11       23.20       26.11      2.42 o
  -1 -10  11      107.11      102.05      4.23 o
   0 -10  11      540.47      524.87      9.69 o
   1 -10  11        4.74        5.12      2.62 o
   2 -10  11      204.16      205.54      6.64 o
   3 -10  11        7.76        8.97      2.42 o
   4 -10  11      388.33      378.54     10.55 o
   5 -10  11       67.85       61.09      4.23 o
  -6  -9  11       27.88       23.06      4.27 o
  -5  -9  11       27.23       30.84      3.02 o
  -4  -9  11       72.00       69.91      3.89 o
  -3  -9  11      313.54      308.44      8.45 o
  -2  -9  11      418.47      382.22      9.66 o
  -1  -9  11       85.72       78.51      2.96 o
   0  -9  11      235.47      214.91      4.93 o
   1  -9  11       25.69       20.80      1.97 o
   2  -9  11      271.44      259.19      7.25 o
   3  -9  11        0.00        2.13      2.13 o
   4  -9  11       36.62       33.31      6.40 o
   5  -9  11       29.31       29.69      5.55 o
  -6  -8  11        1.96        3.42      1.81 o
  -5  -8  11        2.57        1.71      1.81 o
  -4  -8  11      102.02       89.81      9.39 o
  -3  -8  11       43.19       30.32      2.42 o
  -2  -8  11     1145.08     1196.26     22.64 o
  -1  -8  11      121.39      110.32      3.45 o
   0  -8  11      246.95      232.38      4.93 o
   1  -8  11        0.22       -0.99      0.99 o
   2  -8  11     1170.21     1140.34     21.74 o
   3  -8  11       11.78       12.15      2.05 o
   4  -8  11       64.00       62.07      5.98 o
   5  -8  11        1.62        0.85      2.13 o
   6  -8  11        2.78        4.64      2.05 o
  -7  -7  11       25.05       36.72      5.12 o
  -6  -7  11       12.23       13.58      2.42 o
  -5  -7  11       18.39       15.56      2.42 o
  -4  -7  11       19.09       17.12      2.42 o
  -3  -7  11       25.06       18.30      2.56 o
  -2  -7  11      270.61      242.56      6.64 o
  -1  -7  11        3.88        4.27      1.09 o
   0  -7  11      154.50      139.76      4.70 o
   1  -7  11       17.60       16.58      1.48 o
   2  -7  11       76.25       76.62      6.83 o
   3  -7  11      102.35      114.44      4.83 o
   4  -7  11       11.00       13.39      2.05 o
   5  -7  11        0.91       -1.42      1.42 o
   6  -7  11       87.77       90.68      7.26 o
  -7  -6  11       10.21       16.53      2.99 o
  -6  -6  11       19.51       19.74      2.26 o
  -5  -6  11       11.49       15.40      1.97 o
  -4  -6  11       21.82       23.68      1.97 o
  -3  -6  11      234.91      214.22      4.75 o
  -2  -6  11       45.71       48.81      3.05 o
  -1  -6  11      974.77     1016.79     13.00 o
   0  -6  11       20.43       23.40      1.69 o
   1  -6  11       40.00       25.33      1.68 o
   2  -6  11       38.65       35.49      2.42 o
   3  -6  11     1051.52     1048.62     20.22 o
   4  -6  11        8.01        3.84      2.13 o
   5  -6  11      287.32      262.26     11.53 o
   6  -6  11       22.54       17.12      2.42 o
   7  -6  11       61.83       74.30      5.98 o
  -7  -5  11        2.62        2.65      2.40 o
  -6  -5  11        9.25       10.05      1.60 o
  -5  -5  11        4.95        5.69      1.88 o
  -4  -5  11       79.25       76.50      2.96 o
  -3  -5  11       10.35        9.20      1.24 o
  -2  -5  11       18.61       19.72      1.48 o
  -1  -5  11        5.67        6.15      0.91 o
   0  -5  11      304.86      292.40      4.58 o
   1  -5  11        7.28        7.59      0.85 o
   2  -5  11      475.14      461.41      7.64 o
   3  -5  11      494.50      495.94      8.51 o
   4  -5  11      158.09      135.76      3.76 o
   5  -5  11        1.07       -0.43      1.09 o
   6  -5  11      112.83      102.20      4.83 o
   7  -5  11        5.25        2.56      5.12 o
  -7  -4  11       38.35       48.57      3.10 o
  -6  -4  11        0.63        0.85      1.48 o
  -5  -4  11      478.72      452.24      9.03 o
  -4  -4  11      176.65      165.86      5.48 o
  -3  -4  11      423.16      396.72      7.40 o
  -2  -4  11      981.60     1025.08     15.27 o
  -1  -4  11     2263.45     2493.41     29.46 o
   0  -4  11      927.91     1040.00     12.90 o
   1  -4  11     1240.63     1247.59     15.35 o
   2  -4  11      331.95      292.93      4.64 o
   3  -4  11        3.92        3.13      0.99 o
   4  -4  11        0.03        0.28      0.99 o
   5  -4  11       22.58       28.18      1.97 o
   6  -4  11       98.96      106.53      3.76 o
   7  -4  11        0.15       -1.24      1.24 o
  -7  -3  11      111.24      124.68      5.71 o
  -6  -3  11      126.31      141.20      4.75 o
  -5  -3  11        0.40        0.28      0.99 o
  -4  -3  11        6.43        8.33      1.48 o
  -3  -3  11        3.09        5.12      0.99 o
  -2  -3  11      486.20      514.70      8.38 o
  -1  -3  11      273.12      305.91      4.47 o
   0  -3  11      877.87      992.50     12.37 o
   1  -3  11       54.69       51.38      1.45 o
   2  -3  11      104.89      123.27      2.51 o
   3  -3  11      242.34      238.79      4.88 o
   4  -3  11       19.88       15.42      1.81 o
   5  -3  11        5.88        5.12      2.01 o
   6  -3  11        3.87        1.22      1.24 o
   7  -3  11       58.53       66.50      3.85 o
  -7  -2  11       41.90       47.03      3.62 o
  -6  -2  11       74.33       77.31      3.26 o
  -5  -2  11        7.81        7.99      1.48 o
  -4  -2  11      115.77      113.41      3.45 o
  -3  -2  11      237.58      232.96      4.93 o
  -2  -2  11      942.08      949.52     11.94 o
  -1  -2  11     2077.84     2346.18     27.53 o
   0  -2  11      339.90      306.31      4.58 o
   1  -2  11      480.95      507.93      6.81 o
   2  -2  11      736.20      745.76      9.57 o
   3  -2  11      206.16      204.11      4.44 o
   4  -2  11      956.29      961.13     14.93 o
   5  -2  11       44.41       40.17      2.21 o
   6  -2  11       59.40       62.40      2.96 o
   7  -2  11       21.64       30.51      2.60 o
  -7  -1  11        0.84        4.27      2.56 o
  -6  -1  11        3.40        1.59      1.24 o
  -5  -1  11        0.62       -0.99      0.99 o
  -4  -1  11       25.70       27.90      1.97 o
  -3  -1  11        6.45        2.28      0.99 o
  -2  -1  11      170.17      196.41      3.13 o
  -1  -1  11      152.94      167.90      2.86 o
   0  -1  11      119.18      133.29      2.56 o
   1  -1  11     1057.47     1122.03     13.76 o
   2  -1  11     1050.24     1204.61     14.71 o
   3  -1  11      940.90      923.01     24.60 o
   4  -1  11       66.38       59.57      2.47 o
   5  -1  11       18.13       20.14      2.10 o
   6  -1  11        0.99        1.83      1.84 o
   7  -1  11       89.96       80.76      4.52 o
  -7   0  11        4.03        5.12      1.81 o
  -6   0  11       42.22       44.12      2.76 o
  -5   0  11       69.26       65.99      2.76 o
  -4   0  11      295.82      280.02      5.92 o
  -3   0  11       22.11       26.97      2.30 o
  -2   0  11      432.90      421.57      6.04 o
  -1   0  11      213.37      241.68      3.72 o
   0   0  11     2465.42     2645.74     30.63 o
   1   0  11      237.59      245.32      3.72 o
   2   0  11        5.75        9.84      0.65 o
   3   0  11      234.99      248.73      4.93 o
   4   0  11       82.88       69.24      2.47 o
   5   0  11       98.47       88.92      2.96 o
   6   0  11        7.31        5.12      1.24 o
   7   0  11       14.40       14.75      1.97 o
   8   0  11       10.83       13.66      4.27 o
  -7   1  11       54.31       47.11      3.62 o
  -6   1  11        0.44       -0.64      1.09 o
  -5   1  11        5.02        2.78      1.09 o
  -4   1  11       19.39       18.25      1.48 o
  -3   1  11       13.93        9.23      0.99 o
  -2   1  11      349.32      361.80      5.19 o
  -1   1  11       78.97       77.71      2.47 o
   0   1  11     2494.76     2680.76     30.96 o
   1   1  11       12.96       13.77      0.85 o
   2   1  11       98.26      127.08      2.43 o
   3   1  11       30.88       18.65      1.64 o
   4   1  11     1088.08     1033.50     15.61 o
   5   1  11      465.18      445.55      8.38 o
   6   1  11       18.29       22.63      1.97 o
   7   1  11       59.94       52.39      2.96 o
   8   1  11       22.45       34.16      5.12 o
  -8   2  11        0.78        2.56      3.42 o
  -7   2  11       21.99       28.83      4.27 o
  -6   2  11       13.26        9.38      1.61 o
  -5   2  11      320.87      340.77      7.06 o
  -4   2  11        4.23        2.56      0.99 o
  -3   2  11       38.38       42.43      1.97 o
  -2   2  11       38.19       38.60      1.60 o
  -1   2  11     3249.36     3509.46     40.35 o
   0   2  11      958.62     1117.54     13.55 o
   1   2  11       20.15       17.93      1.48 o
   2   2  11      285.42      283.54      4.24 o
   3   2  11        7.98        4.63      0.99 o
   4   2  11       73.79       71.60      2.47 o
   5   2  11       83.49       82.21      2.96 o
   6   2  11        8.00        7.44      1.48 o
   7   2  11       15.01       16.85      3.97 o
   8   2  11        7.44        1.71      3.42 o
  -8   3  11        3.58        2.56      3.42 o
  -7   3  11        2.50        6.83      3.42 o
  -6   3  11        3.50        7.46      1.60 o
  -5   3  11        0.10        0.28      0.99 o
  -4   3  11       13.46       15.47      1.48 o
  -3   3  11      154.16      159.29      3.03 o
  -2   3  11     1210.19     1205.64     14.83 o
  -1   3  11      371.76      372.90      5.19 o
   0   3  11     1264.93     1298.16     15.58 o
   1   3  11     1429.57     1588.95     18.89 o
   2   3  11      454.41      478.85      6.61 o
   3   3  11       47.16       51.66      1.56 o
   4   3  11       46.83       51.50      2.36 o
   5   3  11      684.60      625.75     10.85 o
   6   3  11       73.87       69.77      2.96 o
   7   3  11       57.80       57.77      5.98 o
   8   3  11       78.56       91.38      7.69 o
  -7   4  11        0.99        0.85      2.56 o
  -6   4  11        0.44       -0.64      1.26 o
  -5   4  11       54.84       51.30      2.63 o
  -4   4  11        6.00        2.56      0.99 o
  -3   4  11      130.35      149.82      4.56 o
  -2   4  11        5.03        6.21      0.85 o
  -1   4  11     1139.82     1090.94     14.67 o
   0   4  11        4.14       10.03      0.99 o
   1   4  11     3501.16     3833.26     44.08 o
   2   4  11      189.22      195.74      4.00 o
   3   4  11       17.25       23.25      1.12 o
   4   4  11      229.39      212.86      6.69 o
   5   4  11      254.15      230.37      5.42 o
   6   4  11        7.46        8.39      1.60 o
   7   4  11       12.55       13.88      2.42 o
   8   4  11        5.69        4.27      3.42 o
  -7   5  11        8.67       14.01      2.67 o
  -6   5  11        0.04       -0.43      1.81 o
  -5   5  11       61.06       57.75      2.76 o
  -4   5  11        0.12        0.85      0.99 o
  -3   5  11      286.26      291.99      9.51 o
  -2   5  11      110.08       99.17      2.32 o
  -1   5  11      542.31      553.11      7.24 o
   0   5  11      288.60      380.06      6.41 o
   1   5  11      423.79      361.76      6.07 o
   2   5  11      196.83      195.05      3.29 o
   3   5  11        9.13        9.23      0.85 o
   4   5  11        9.69       12.45      1.48 o
   5   5  11     1030.43      965.41     17.20 o
   6   5  11       52.45       56.76      4.13 o
   7   5  11        5.35        6.83      2.42 o
   8   5  11       34.82       46.12      5.98 o
  -7   6  11        1.54        5.37      2.05 o
  -6   6  11       17.14       16.09      2.42 o
  -5   6  11        0.31        0.11      1.09 o
  -4   6  11        6.77        4.91      1.09 o
  -3   6  11       69.49       62.94      1.89 o
  -2   6  11       36.92       41.94      1.60 o
  -1   6  11     1465.63     1451.92     17.50 o
   0   6  11       54.01       49.35      1.97 o
   1   6  11      663.93      734.01      9.25 o
   2   6  11       43.94       35.34      1.73 o
   3   6  11       40.94       40.44      2.80 o
   4   6  11      480.73      471.44     10.27 o
   5   6  11       27.53       26.09      2.12 o
   6   6  11       22.32       24.69      1.97 o
   7   6  11       57.37       67.65      6.40 o
   8   6  11        5.16        0.00      3.42 o
  -7   7  11       23.08       25.62      3.28 o
  -6   7  11        0.02       -1.20      1.42 o
  -5   7  11        0.38        0.53      1.28 o
  -4   7  11      157.60      158.09      5.61 o
  -3   7  11      100.89       98.60      2.56 o
  -2   7  11        6.24        8.32      0.85 o
  -1   7  11     1027.16     1124.09     13.96 o
   0   7  11       33.93       48.17      1.97 o
   1   7  11     2651.71     2829.67     38.29 o
   2   7  11      717.93      712.87      9.38 o
   3   7  11      649.28      620.55     18.45 o
   4   7  11       51.31       45.80      2.10 o
   5   7  11        1.48        0.00      0.99 o
   6   7  11        0.01        0.53      1.53 o
   7   7  11       81.39       93.11      7.26 o
  -7   8  11        1.79        0.85      3.42 o
  -6   8  11       15.78       21.35      4.27 o
  -5   8  11        8.63        9.60      1.48 o
  -4   8  11      392.60      385.76      6.29 o
  -3   8  11       31.35       28.09      1.45 o
  -2   8  11       19.84       17.11      2.02 o
  -1   8  11      453.23      415.94      8.64 o
   0   8  11        0.01        0.85      0.70 o
   1   8  11       16.82       14.62      1.24 o
   2   8  11      581.52      564.92      9.19 o
   3   8  11       55.98       49.13      3.53 o
   4   8  11      250.47      249.68      4.58 o
   5   8  11       76.56       75.60      3.62 o
   6   8  11        0.98        1.37      1.71 o
   7   8  11        0.14        1.71      2.56 o
  -7   9  11        6.92        7.69      4.27 o
  -6   9  11        0.77       -2.56      2.56 o
  -5   9  11       63.18       57.18      4.70 o
  -4   9  11       28.06       29.64      1.97 o
  -3   9  11       30.79       38.74      2.95 o
  -2   9  11      313.76      296.32      5.74 o
  -1   9  11      324.87      317.69      9.39 o
   0   9  11       41.33       39.71      1.76 o
   1   9  11      222.26      228.40      4.75 o
   2   9  11       29.17       36.19      2.94 o
   3   9  11     1523.09     1584.31     22.67 o
   4   9  11       66.01       70.24      2.60 o
   5   9  11      342.96      314.78     24.34 o
   6   9  11      121.74      110.17      6.83 o
   7   9  11       88.11      105.90      6.83 o
  -5  10  11       36.07       33.01      4.27 o
  -4  10  11       23.17       23.46      2.11 o
  -3  10  11       24.68       24.48      2.28 o
  -2  10  11        2.71        2.85      0.99 o
  -1  10  11      405.45      401.21      8.62 o
   0  10  11       49.44       47.78      2.10 o
   1  10  11       92.65       95.06      3.36 o
   2  10  11      453.52      451.68      8.64 o
   3  10  11        1.51       -0.85      0.99 o
   4  10  11        4.32        6.07      1.48 o
   5  10  11        0.67        2.22      1.71 o
   7  10  11       18.20       29.04      4.27 o
  -4  11  11       63.06       52.26      3.28 o
  -3  11  11        0.56        0.00      1.21 o
  -2  11  11       25.33       23.94      2.42 o
  -1  11  11      311.23      316.42      7.85 o
   0  11  11      268.68      292.92      6.84 o
   1  11  11        0.98        2.46      1.09 o
   2  11  11      398.69      404.19      9.80 o
   3  11  11       24.68       21.33      1.82 o
   4  11  11       46.89       44.62      2.47 o
   5  11  11        6.93        8.99      1.81 o
   6  11  11        5.28        4.27      2.56 o
   7  11  11        1.68        5.12      3.42 o
  -4  12  11       60.46       64.91      3.62 o
  -3  12  11       22.39       21.00      2.42 o
  -2  12  11        0.57        0.43      1.21 o
  -1  12  11        1.19        2.13      2.13 o
   0  12  11       21.14       21.66      2.56 o
   1  12  11      273.92      258.76      7.25 o
   2  12  11        0.02        0.00      2.13 o
   3  12  11      242.22      234.85      6.92 o
   4  12  11       61.45       59.78      5.12 o
   5  12  11        6.44       11.96      3.42 o
  -4  13  11       96.69      101.63      4.83 o
  -3  13  11       12.47       15.90      2.42 o
  -2  13  11      136.85      138.03      5.43 o
  -1  13  11        3.72        2.13      1.81 o
   0  13  11        7.41        8.14      1.81 o
   1  13  11        3.12        5.12      1.81 o
   2  13  11      393.03      402.69     10.27 o
   3  13  11       13.30       14.10      2.42 o
   4  13  11       51.88       56.08      5.98 o
   5  13  11        5.21        3.42      3.42 o
  -4  14  11       28.60       33.04      3.42 o
  -3  14  11       35.94       37.69      3.84 o
  -2  14  11        6.66        9.07      2.05 o
  -1  14  11        0.29       -0.43      1.81 o
   0  14  11        0.27       -1.42      1.42 o
   1  14  11      258.14      250.66      7.85 o
   2  14  11      296.14      298.50      8.45 o
   3  14  11        1.54        3.05      2.56 o
   4  14  11       12.40       13.04      2.42 o
  -4  15  11        0.02        1.71      1.81 o
  -3  15  11        8.94        9.59      2.56 o
  -2  15  11        0.15        0.85      1.81 o
  -1  15  11       92.63       82.04      5.55 o
   0  15  11      177.07      183.80      6.64 o
   1  15  11        0.07       -1.71      1.81 o
   2  15  11        0.78        2.56      1.81 o
   3  15  11        7.18        6.40      2.42 o
   4  15  11       13.63       15.25      5.98 o
  -3  16  11        3.33        0.43      1.81 o
  -2  16  11       11.96       12.02      2.42 o
  -1  16  11        6.05        8.54      2.42 o
   0  16  11       46.10       47.84      3.62 o
   1  16  11        7.23        7.26      2.42 o
   2  16  11        3.18        5.98      3.42 o
   3  16  11        0.01       -0.98      2.05 o
   4  16  11       92.64      100.35      5.43 o
  -3  17  11       17.27       21.35      5.12 o
  -2  17  11       23.44       23.55      3.02 o
  -1  17  11        3.81        3.66      2.05 o
   0  17  11       23.48       21.28      3.42 o
   1  17  11        0.06       -1.10      2.05 o
   2  17  11       17.35       20.08      3.02 o
   3  17  11       80.47       89.30      8.97 o
   4  17  11       12.74       17.08      5.12 o
  -1  18  11        0.42       -2.56      2.56 o
   0  18  11       15.50       18.45      5.12 o
   1  18  11        1.58        1.28      2.42 o
   2  18  11        7.01        5.98      3.42 o
  -1 -14  12       12.65       19.64      4.27 o
   0 -14  12       80.75       92.04      4.83 o
   1 -14  12       22.90       34.16      5.12 o
  -3 -13  12      133.31      149.45      8.54 o
  -2 -13  12        2.49        2.99      1.81 o
  -1 -13  12       20.21       20.69      2.99 o
   0 -13  12       40.73       42.21      7.26 o
   1 -13  12       83.33       84.17      5.98 o
   2 -13  12       34.24       27.51      3.28 o
  -3 -12  12       14.87        8.97      2.42 o
  -2 -12  12        0.10        1.42      4.70 o
  -1 -12  12        3.46        1.28      1.81 o
   0 -12  12        9.28        5.12      1.60 o
   1 -12  12       46.40       61.65      7.26 o
   2 -12  12        1.92        1.71      1.81 o
   3 -12  12        5.36        8.97      2.42 o
  -4 -11  12        1.00        0.43      1.81 o
  -3 -11  12        1.71        0.85      1.81 o
  -2 -11  12      840.45      850.07     18.12 o
  -1 -11  12       92.23       91.05      4.23 o
   0 -11  12      218.33      228.40      5.74 o
   1 -11  12       23.32       21.63      3.84 o
   2 -11  12      170.49      179.85      6.32 o
   3 -11  12       28.23       40.08      3.84 o
   4 -11  12      267.02      278.86      9.06 o
  -5 -10  12       69.64       73.08      5.98 o
  -4 -10  12        0.98       -0.85      1.81 o
  -3 -10  12       98.31       96.09      7.69 o
  -2 -10  12        7.60       10.46      2.05 o
  -1 -10  12        0.31        0.68      1.42 o
   0 -10  12        5.25        3.99      1.48 o
   1 -10  12      114.49      108.83      4.72 o
   2 -10  12        3.75        7.33      1.81 o
   3 -10  12      230.38      205.86      7.26 o
   4 -10  12       18.84       13.90      2.67 o
  -6  -9  12       33.27       32.45      5.12 o
  -5  -9  12        1.10        1.71      1.81 o
  -4  -9  12       85.03       86.74      4.50 o
  -3  -9  12      164.39      157.61      5.71 o
  -2  -9  12      927.92      876.02     17.81 o
  -1  -9  12       14.20       13.21      4.70 o
   0  -9  12      113.73      105.06      3.45 o
   1  -9  12       23.24       24.82      1.97 o
   2  -9  12      141.84      142.29      5.43 o
   3  -9  12      208.53      203.08      7.26 o
   4  -9  12      136.66      138.82      5.71 o
   5  -9  12      180.99      174.55      7.69 o
  -6  -8  12        6.19        5.55      2.42 o
  -5  -8  12        5.05        7.69      2.05 o
  -4  -8  12       18.29       18.45      2.42 o
  -3  -8  12        3.23        4.27      1.81 o
  -2  -8  12       42.45       31.60      5.12 o
  -1  -8  12       16.46       13.11      1.48 o
   0  -8  12      360.78      327.77      6.56 o
   1  -8  12       58.69       55.88      2.47 o
   2  -8  12       12.23       12.97      2.13 o
   3  -8  12       13.56       22.83      2.42 o
   4  -8  12       12.32       10.38      2.42 o
   5  -8  12       38.99       39.28      3.62 o
  -6  -7  12        0.43        0.85      1.81 o
  -5  -7  12       21.29       21.96      2.67 o
  -4  -7  12      304.56      291.85     13.66 o
  -3  -7  12       68.71       60.98      5.12 o
  -2  -7  12       61.29       57.72      3.02 o
  -1  -7  12     1049.56     1051.18     15.94 o
   0  -7  12      221.65      204.34      7.70 o
   1  -7  12     1596.95     1551.18     41.99 o
   2  -7  12      172.53      149.03      5.43 o
   3  -7  12      351.05      359.26     14.52 o
   4  -7  12        2.51        2.99      1.81 o
   5  -7  12       58.44       57.72      3.62 o
   6  -7  12        0.68       -0.85      1.81 o
  -7  -6  12       13.17       18.61      3.02 o
  -6  -6  12        9.52       14.17      1.97 o
  -5  -6  12        3.10        6.62      1.48 o
  -4  -6  12        2.60        3.42      1.48 o
  -3  -6  12        0.13       -0.28      0.99 o
  -2  -6  12       19.36       13.79      1.24 o
  -1  -6  12       11.22       14.03      1.48 o
   0  -6  12        0.02       -0.85      0.99 o
   1  -6  12        3.22        4.59      1.09 o
   2  -6  12       50.48       36.80      2.42 o
   3  -6  12      492.84      484.30     11.96 o
   4  -6  12       84.81       84.90      8.11 o
   5  -6  12      120.33      103.30      6.40 o
   6  -6  12      111.58      102.10     12.38 o
  -7  -5  12       11.25       21.35      3.02 o
  -6  -5  12        6.58        7.52      1.76 o
  -5  -5  12       18.19       13.77      1.97 o
  -4  -5  12        7.74        6.89      1.48 o
  -3  -5  12      181.45      152.18      4.59 o
  -2  -5  12       63.71       75.70      2.95 o
  -1  -5  12     2141.31     2302.04     27.42 o
   0  -5  12      265.37      255.27      4.15 o
   1  -5  12       64.27       62.88      2.71 o
   2  -5  12      190.90      189.14      4.52 o
   3  -5  12      251.60      210.52      5.13 o
   4  -5  12      186.67      152.55      7.37 o
   5  -5  12       68.96       65.75      2.96 o
   6  -5  12        0.43        5.12      2.05 o
   7  -5  12       60.42       61.49      5.98 o
  -7  -4  12       18.76       27.45      2.76 o
  -6  -4  12        0.47       -0.98      1.44 o
  -5  -4  12      121.04      133.53      4.50 o
  -4  -4  12      177.88      171.75      5.46 o
  -3  -4  12       91.81       92.60      2.96 o
  -2  -4  12        2.76        1.07      0.75 o
  -1  -4  12      310.21      331.79      5.12 o
   0  -4  12      192.03      167.78      3.95 o
   1  -4  12        9.61        5.60      0.85 o
   2  -4  12      440.48      418.29      6.14 o
   3  -4  12      296.20      278.45      5.74 o
   4  -4  12      175.70      160.86      4.25 o
   5  -4  12      294.99      277.41      8.97 o
   6  -4  12        5.26        7.94      1.48 o
   7  -4  12       38.32       39.59      2.76 o
  -7  -3  12       14.00       15.88      1.97 o
  -6  -3  12       47.64       51.21      3.21 o
  -5  -3  12       21.65       18.56      1.97 o
  -4  -3  12       17.81       14.85      1.48 o
  -3  -3  12      124.52      117.27      4.56 o
  -2  -3  12       14.88       19.77      1.84 o
  -1  -3  12      299.54      348.12      5.32 o
   0  -3  12       14.61       11.85      0.85 o
   1  -3  12      197.16      194.05      3.51 o
   2  -3  12      177.43      155.35      5.32 o
   3  -3  12      173.51      176.17      4.25 o
   4  -3  12       17.49       18.69      2.59 o
   5  -3  12      183.69      153.39      4.44 o
   6  -3  12       27.54       31.05      2.47 o
   7  -3  12        4.73        5.69      2.28 o
  -7  -2  12       11.77       15.90      2.42 o
  -6  -2  12        5.80        3.70      1.48 o
  -5  -2  12       78.35       81.48      3.26 o
  -4  -2  12      117.19      115.05      3.45 o
  -3  -2  12       64.25       66.43      4.59 o
  -2  -2  12      458.73      475.69      7.89 o
  -1  -2  12       13.28       10.03      0.85 o
   0  -2  12       20.69       23.82      1.45 o
   1  -2  12       64.81       46.23      1.45 o
   2  -2  12      286.91      274.37      4.24 o
   3  -2  12      544.26      492.86     10.85 o
   4  -2  12        4.75        8.01      1.48 o
   5  -2  12      514.56      443.48      8.54 o
   6  -2  12        0.58        1.22      1.24 o
   7  -2  12        0.73       -1.24      1.24 o
  -7  -1  12        5.48        0.85      3.42 o
  -6  -1  12        4.82        6.85      1.82 o
  -5  -1  12        3.99        4.55      1.48 o
  -4  -1  12      332.21      331.76      6.73 o
  -3  -1  12       38.92       39.60      1.97 o
  -2  -1  12      229.33      205.37      3.56 o
  -1  -1  12      445.01      526.79      7.14 o
   0  -1  12      986.43      966.76     11.96 o
   1  -1  12       25.25       21.77      1.11 o
   2  -1  12        0.16       -0.49      0.62 o
   3  -1  12      139.91      140.91      3.59 o
   4  -1  12      787.84      753.22     12.16 o
   5  -1  12       20.10       15.57      2.66 o
   6  -1  12        0.74       -0.21      1.09 o
   7  -1  12        1.73        5.89      1.76 o
  -7   0  12        0.38        4.27      1.81 o
  -6   0  12       24.48       23.15      2.10 o
  -5   0  12       11.07       13.18      1.60 o
  -4   0  12        7.44        6.89      1.48 o
  -3   0  12      241.00      241.88      8.00 o
  -2   0  12      819.12      864.80     10.87 o
  -1   0  12       41.01       50.01      1.85 o
   0   0  12     2354.89     2617.81     30.53 o
   1   0  12     1215.21     1314.79     15.79 o
   2   0  12      348.48      411.37      5.81 o
   3   0  12      694.32      676.40     10.68 o
   4   0  12       16.02        9.70      1.81 o
   5   0  12        3.30        3.20      1.09 o
   6   0  12        4.33        4.89      1.67 o
   7   0  12      108.12      109.62      4.09 o
  -7   1  12        4.36        5.12      1.81 o
  -6   1  12       48.45       56.36      2.76 o
  -5   1  12        3.46        2.46      1.09 o
  -4   1  12       85.90       77.01      3.62 o
  -3   1  12      171.82      188.43     11.34 o
  -2   1  12      679.18      668.61      8.73 o
  -1   1  12      762.57      739.23      9.39 o
   0   1  12      123.92      106.78      2.35 o
   1   1  12      617.51      635.79      8.21 o
   2   1  12        0.14        1.49      0.43 o
   3   1  12      148.93      161.71      7.98 o
   4   1  12      123.20      108.04      3.89 o
   5   1  12        5.19        2.81      1.24 o
   6   1  12        1.95        1.71      1.61 o
   7   1  12       10.63       11.60      1.97 o
   8   1  12        2.06       -3.42      3.42 o
  -7   2  12        0.53       -0.43      2.13 o
  -6   2  12       17.43       20.59      1.97 o
  -5   2  12      233.47      218.64      5.24 o
  -4   2  12      128.88      125.08      4.33 o
  -3   2  12      113.77      101.72      7.26 o
  -2   2  12      735.64      746.31      9.71 o
  -1   2  12       95.47       86.87      1.89 o
   0   2  12     1119.91     1246.10     15.05 o
   1   2  12     2001.21     2189.93     25.61 o
   2   2  12     1401.71     1462.04     17.50 o
   3   2  12       85.00       64.89      2.81 o
   4   2  12     1918.37     1934.72     33.82 o
   5   2  12      145.01      136.26      6.53 o
   6   2  12      449.86      440.24     10.97 o
   7   2  12        5.07        6.06      1.76 o
   8   2  12      108.79      126.39      8.54 o
  -7   3  12       17.65       20.08      3.02 o
  -6   3  12       31.76       33.55      2.26 o
  -5   3  12       30.99       43.84      2.47 o
  -4   3  12       27.08       34.80      1.97 o
  -3   3  12        7.49        3.42      0.99 o
  -2   3  12       68.26       66.51      1.97 o
  -1   3  12     3942.15     3909.68     45.05 o
   0   3  12       10.20        8.30      0.65 o
   1   3  12     2294.16     2591.53     30.31 o
   2   3  12      463.19      476.36      6.61 o
   3   3  12        3.15        3.33      0.74 o
   4   3  12      971.71      981.81     18.41 o
   5   3  12      350.60      362.07      7.22 o
   6   3  12       59.08       49.20      2.47 o
   7   3  12        3.96        3.93      1.76 o
   8   3  12        1.90       10.25      4.27 o
  -7   4  12        0.97        1.28      2.13 o
  -6   4  12        1.81       -0.49      1.73 o
  -5   4  12       48.37       37.07      2.90 o
  -4   4  12       47.03       45.78      2.90 o
  -3   4  12       24.60       27.02      1.60 o
  -2   4  12     6059.19     6340.65     72.47 o
  -1   4  12      333.85      307.22      5.24 o
   0   4  12        5.83       21.82      1.30 o
   1   4  12      111.53      117.91      3.31 o
   2   4  12     1442.40     1399.49     22.37 o
   3   4  12       24.08       24.02      1.97 o
   4   4  12      478.52      459.49      8.21 o
   5   4  12        4.82        5.61      1.24 o
   6   4  12      206.39      196.64      4.93 o
   7   4  12        2.18        0.98      1.44 o
   8   4  12       21.06       31.60      5.12 o
  -7   5  12        0.65       -0.12      2.05 o
  -6   5  12       43.46       34.19      2.61 o
  -5   5  12       11.09       12.69      1.48 o
  -4   5  12       14.79       14.38      1.48 o
  -3   5  12       18.61       16.44      1.00 o
  -2   5  12       42.64       35.21      1.56 o
  -1   5  12       25.63       28.42      1.12 o
   0   5  12       94.42      101.15      4.12 o
   1   5  12       89.12       94.54      2.47 o
   2   5  12       38.36       37.88      1.28 o
   3   5  12        0.20        0.85      0.47 o
   4   5  12      444.91      482.81      8.38 o
   5   5  12       46.07       53.49      6.17 o
   6   5  12        1.31        0.85      1.09 o
   7   5  12        0.17        1.71      1.81 o
   8   5  12        1.67        1.71      3.42 o
  -7   6  12        0.01        0.00      1.81 o
  -6   6  12       20.58       24.77      2.67 o
  -5   6  12        7.81       10.44      1.48 o
  -4   6  12       24.22       22.05      1.60 o
  -3   6  12      101.84       83.17      2.84 o
  -2   6  12      269.07      275.78      4.43 o
  -1   6  12        0.06        0.43      0.70 o
   0   6  12       22.64       23.97      1.48 o
   1   6  12      255.23      236.15      4.59 o
   2   6  12        1.36        1.10      0.86 o
   3   6  12       19.78       13.68      1.00 o
   4   6  12      110.16      119.73      4.67 o
   5   6  12      263.21      265.62      5.92 o
   6   6  12       74.71       80.60      7.53 o
   7   6  12       93.73       99.71      4.83 o
  -7   7  12        5.73        1.71      3.42 o
  -6   7  12        6.67        6.83      3.42 o
  -5   7  12        5.29        7.40      1.48 o
  -4   7  12       12.36       17.16      1.60 o
  -3   7  12       81.32       90.81      3.04 o
  -2   7  12      329.36      317.99      5.92 o
  -1   7  12        4.52        6.21      0.99 o
   0   7  12       76.69       65.73      2.62 o
   1   7  12      295.55      302.52      5.74 o
   2   7  12      215.64      220.26      6.86 o
   3   7  12       26.50       29.95      2.23 o
   4   7  12      636.04      649.13     24.77 o
   5   7  12       98.32      111.02      5.98 o
   6   7  12       18.67       16.03      2.05 o
   7   7  12        0.22       -1.71      2.56 o
  -7   8  12        6.70        7.69      3.42 o
  -6   8  12        3.55        6.83      3.42 o
  -5   8  12       29.50       26.50      2.42 o
  -4   8  12      222.79      207.58      6.04 o
  -3   8  12       93.10       77.29      6.14 o
  -2   8  12      336.57      295.01      5.74 o
  -1   8  12     1052.38     1051.52     21.35 o
   0   8  12        3.96        5.19      1.21 o
   1   8  12      520.48      555.82     20.76 o
   2   8  12       33.48       31.62      1.76 o
   3   8  12      139.49      130.70      3.59 o
   4   8  12       46.71       43.99      2.67 o
   5   8  12        1.22        1.28      1.28 o
   6   8  12        0.30        2.13      1.81 o
   7   8  12        5.91       11.96      3.42 o
  -7   9  12        0.62        1.71      3.42 o
  -6   9  12       18.75       22.20      4.27 o
  -5   9  12        1.78        3.84      3.84 o
  -4   9  12        7.22        5.98      1.48 o
  -3   9  12       65.82       69.42      2.76 o
  -2   9  12        1.41        0.85      0.99 o
  -1   9  12      346.26      348.76      6.73 o
   0   9  12       13.90       13.02      1.24 o
   1   9  12      700.78      717.23     11.17 o
   2   9  12      286.03      281.65      5.74 o
   3   9  12      385.26      380.20      7.06 o
   4   9  12       46.37       43.21      2.10 o
   5   9  12       14.40       14.84      2.05 o
   6   9  12       26.73       28.18      3.42 o
   7   9  12        2.06        2.56      2.56 o
  -6  10  12        0.18        1.71      3.42 o
  -5  10  12       68.61       80.76      4.23 o
  -4  10  12       70.46       76.73      2.96 o
  -3  10  12       62.85       60.10      2.60 o
  -2  10  12        2.68        1.71      0.99 o
  -1  10  12        8.56        5.22      1.09 o
   0  10  12       72.75       65.38      2.37 o
   1  10  12      462.33      455.21      8.01 o
   2  10  12     1755.15     1764.31     25.14 o
   3  10  12       79.67       84.56      3.43 o
   4  10  12      277.46      267.58      8.59 o
   5  10  12       25.94       35.45      3.02 o
   6  10  12       64.58       76.86      5.98 o
   7  10  12       36.40       47.82      5.12 o
  -5  11  12       31.78       35.01      4.27 o
  -4  11  12       29.26       27.75      3.42 o
  -3  11  12       10.59       12.50      2.56 o
  -2  11  12        1.41        2.56      1.09 o
  -1  11  12       18.73       20.04      2.52 o
   0  11  12       98.25       89.67      2.88 o
   1  11  12      113.09       96.53      3.10 o
   2  11  12      496.91      512.19      9.00 o
   3  11  12        0.55        0.85      1.21 o
   4  11  12       11.93       14.88      1.90 o
   5  11  12        0.05        0.51      1.71 o
   6  11  12       41.79       52.95      5.12 o
   7  11  12       22.61       40.99      5.12 o
  -4  12  12      202.18      222.91      7.25 o
  -3  12  12       28.42       38.05      3.02 o
  -2  12  12       52.79       48.74      3.02 o
  -1  12  12       54.28       56.33      4.70 o
   0  12  12      248.03      240.47     15.37 o
   1  12  12      171.40      164.82      5.43 o
   2  12  12       25.37       26.60      2.67 o
   3  12  12      299.74      308.63     10.25 o
   4  12  12       16.40       16.09      2.42 o
   5  12  12        5.01        3.42      2.56 o
  -4  13  12       36.35       39.64      3.28 o
  -3  13  12       71.60       63.25      5.55 o
  -2  13  12        9.97       11.21      3.42 o
  -1  13  12        0.17       -0.85      1.71 o
   0  13  12        0.90        0.68      1.42 o
   1  13  12        2.30        4.70      1.81 o
   2  13  12        1.26        1.71      1.81 o
   3  13  12        0.01        1.28      1.81 o
   4  13  12        0.06        0.00      1.81 o
   5  13  12       59.97       67.47      5.98 o
  -4  14  12       15.02       15.42      2.42 o
  -3  14  12       19.77       17.12      2.42 o
  -2  14  12        3.93        5.98      1.81 o
  -1  14  12        1.92        1.37      1.71 o
   0  14  12        9.22       12.75      2.42 o
   1  14  12        0.01       -0.43      1.81 o
   2  14  12       54.17       43.75      6.40 o
   3  14  12       32.19       31.22      3.02 o
   4  14  12        3.54        4.88      2.05 o
   5  14  12       10.49        9.39      4.27 o
  -4  15  12       30.93       36.42      3.62 o
  -3  15  12       28.31       30.11      3.02 o
  -2  15  12       54.49       58.19      3.89 o
  -1  15  12       32.75       36.89      4.70 o
   0  15  12       25.28       24.35      3.02 o
   1  15  12      110.49      116.15      5.43 o
   2  15  12       14.49       14.57      2.42 o
   3  15  12       19.51       28.29      3.02 o
   4  15  12      107.07      130.28      5.71 o
  -4  16  12        0.72        2.56      3.42 o
  -3  16  12       41.66       49.53      3.89 o
  -2  16  12        6.23       10.77      2.42 o
  -1  16  12       28.38       31.99      3.28 o
   0  16  12        5.02        5.12      2.42 o
   1  16  12        0.14        0.85      2.05 o
   2  16  12       33.72       40.16      3.62 o
   3  16  12       11.83       13.50      2.67 o
   4  16  12        0.01       -1.95      2.05 o
  -3  17  12        9.77       11.10      4.27 o
  -2  17  12       14.27       14.52      3.42 o
  -1  17  12        8.09       13.91      2.99 o
   0  17  12        2.28        3.84      2.42 o
   1  17  12       19.54       13.50      2.67 o
   2  17  12       13.61       20.64      3.02 o
   3  17  12       19.44       27.29      6.40 o
   0  18  12        3.97        7.78      2.67 o
   1  18  12       24.39       24.77      5.12 o
  -1 -14  13       15.94       18.79      4.27 o
   0 -14  13        1.67        0.00      2.56 o
   1 -14  13       58.20       65.76      6.83 o
  -2 -13  13       82.95       78.22      5.12 o
  -1 -13  13       12.03       14.52      2.42 o
   0 -13  13        4.36        5.37      2.05 o
   1 -13  13        2.62        1.34      2.05 o
   2 -13  13       33.38       40.14      5.12 o
  -3 -12  13      105.47      114.44      5.43 o
  -2 -12  13      111.03      100.12     10.25 o
  -1 -12  13        3.63        2.56      1.81 o
   0 -12  13       18.69       20.82      2.56 o
   1 -12  13      521.75      497.93     12.08 o
   2 -12  13      160.77      157.15      6.04 o
   3 -12  13      130.67      150.83      6.64 o
  -4 -11  13       31.47       36.90      3.62 o
  -3 -11  13        4.45        2.99      1.81 o
  -2 -11  13       22.56       23.75      2.67 o
  -1 -11  13       10.50        9.68      2.13 o
   0 -11  13       54.42       65.89      3.10 o
   1 -11  13        7.52       11.17      2.42 o
   2 -11  13       56.21       51.95      3.84 o
   3 -11  13        2.03        1.71      1.81 o
   4 -11  13        0.02       -0.73      2.05 o
  -5 -10  13       33.53       41.46      3.62 o
  -4 -10  13      184.27      188.54      6.92 o
  -3 -10  13       17.87       16.27      2.42 o
  -2 -10  13        1.79        0.51      1.42 o
  -1 -10  13      141.56      125.68      5.11 o
   0 -10  13       32.72       29.52      1.97 o
   1 -10  13       37.59       30.37      3.02 o
   2 -10  13       38.80       41.92      3.02 o
   3 -10  13       36.39       38.45      3.62 o
   4 -10  13       67.15       71.85      4.50 o
  -5  -9  13        0.58        0.85      1.81 o
  -4  -9  13        9.42       10.91      2.42 o
  -3  -9  13        3.83        5.71      2.99 o
  -2  -9  13      174.36      165.22      8.54 o
  -1  -9  13       77.97       76.28      7.26 o
   0  -9  13       16.02       17.51      1.97 o
   1  -9  13       47.05       48.72      2.63 o
   2  -9  13       16.04       19.22      2.42 o
   3  -9  13       75.43       75.16      4.23 o
   4  -9  13      100.04       79.08      4.50 o
   5  -9  13       45.43       46.58      3.62 o
  -6  -8  13       63.15       70.03      6.83 o
  -5  -8  13       10.11        7.81      2.13 o
  -4  -8  13       59.64       55.17      3.62 o
  -3  -8  13      369.87      344.24      9.06 o
  -2  -8  13       98.00       87.32      4.27 o
  -1  -8  13       42.21       38.82      3.42 o
   0  -8  13       34.17       36.25      2.50 o
   1  -8  13       30.31       29.64      2.56 o
   2  -8  13      251.37      221.58      9.39 o
   3  -8  13       45.74       31.04      4.70 o
   4  -8  13      169.66      158.03      6.04 o
   5  -8  13       69.49       78.25      6.83 o
  -6  -7  13        4.36        5.98      2.42 o
  -5  -7  13        4.84        2.99      1.81 o
  -4  -7  13       38.66       32.08      3.02 o
  -3  -7  13      153.69      144.57      5.98 o
  -2  -7  13       23.07       23.55      2.42 o
  -1  -7  13       92.42      110.34      3.26 o
   0  -7  13        1.34        1.71      0.99 o
   1  -7  13      939.93      968.13     19.25 o
   2  -7  13      141.84      140.76      5.11 o
   3  -7  13      137.71      151.17      8.11 o
   4  -7  13       56.00       53.41      3.62 o
   5  -7  13       68.33       81.81      9.39 o
   6  -7  13       12.56       22.24      3.02 o
  -6  -6  13       20.15       18.35      2.10 o
  -5  -6  13       81.02       82.84      4.43 o
  -4  -6  13      160.36      154.73      4.44 o
  -3  -6  13       71.19       68.32      3.62 o
  -2  -6  13       66.93       59.89      3.02 o
  -1  -6  13      896.11      881.14     13.64 o
   0  -6  13     1261.79     1292.76     19.06 o
   1  -6  13     1019.88     1005.03     15.43 o
   2  -6  13       49.03       47.36      4.27 o
   3  -6  13      804.82      833.60     16.91 o
   4  -6  13      176.44      138.08      5.43 o
   5  -6  13       68.24       51.10      3.84 o
   6  -6  13        4.59        9.05      2.42 o
  -7  -5  13        0.39        0.85      1.81 o
  -6  -5  13       13.22        7.85      2.78 o
  -5  -5  13      120.62      117.85      4.09 o
  -4  -5  13       15.15       17.28      1.76 o
  -3  -5  13      140.30      136.62      4.43 o
  -2  -5  13      278.08      276.33      5.74 o
  -1  -5  13       38.19       41.05      1.71 o
   0  -5  13      269.68      286.75      4.58 o
   1  -5  13      223.79      214.48      3.81 o
   2  -5  13       77.17       68.24      2.37 o
   3  -5  13        0.21       -0.37      1.29 o
   4  -5  13       18.59       24.48      3.15 o
   5  -5  13       11.26       11.46      2.99 o
   6  -5  13       57.56       62.65      3.89 o
  -7  -4  13       11.91       15.09      2.26 o
  -6  -4  13      112.29      123.90      6.06 o
  -5  -4  13      279.07      281.98      7.61 o
  -4  -4  13        1.34        1.71      2.01 o
  -3  -4  13      532.23      510.57      9.03 o
  -2  -4  13       24.17       26.64      1.77 o
  -1  -4  13      140.46      124.92      2.75 o
   0  -4  13       27.25       19.37      1.23 o
   1  -4  13      518.82      524.91      7.46 o
   2  -4  13        4.30        1.07      0.70 o
   3  -4  13       10.92       16.01      1.48 o
   4  -4  13        6.64        5.41      1.48 o
   5  -4  13       39.66       41.47      2.73 o
   6  -4  13        1.03        3.17      2.05 o
   7  -4  13       19.19       26.04      3.28 o
  -7  -3  13        3.28        7.40      1.97 o
  -6  -3  13        0.86        2.25      1.60 o
  -5  -3  13       51.23       49.94      2.76 o
  -4  -3  13       15.57       14.60      1.83 o
  -3  -3  13      337.99      338.44      7.79 o
  -2  -3  13      133.83      133.02      3.45 o
  -1  -3  13       68.61       65.68      1.79 o
   0  -3  13       25.52       29.52      1.28 o
   1  -3  13        2.62        0.68      0.65 o
   2  -3  13       83.53       72.98      2.26 o
   3  -3  13       34.02       28.02      2.98 o
   4  -3  13        0.18        0.85      0.99 o
   5  -3  13      119.42      119.08      3.76 o
   6  -3  13       36.79       41.42      2.72 o
   7  -3  13      137.71      153.48      5.08 o
  -7  -2  13        3.46        1.99      1.88 o
  -6  -2  13       18.33       22.29      1.97 o
  -5  -2  13       35.38       36.60      2.26 o
  -4  -2  13        7.89        5.98      1.24 o
  -3  -2  13      103.47      110.71      3.26 o
  -2  -2  13      152.30      133.67      3.45 o
  -1  -2  13      342.14      398.57      5.75 o
   0  -2  13      357.32      364.87      5.43 o
   1  -2  13       40.35       40.13      1.36 o
   2  -2  13       66.89       60.95      3.24 o
   3  -2  13      102.75       99.94      4.22 o
   4  -2  13       37.57       30.23      1.97 o
   5  -2  13      120.13      125.19      5.11 o
   6  -2  13       10.22       11.70      1.76 o
   7  -2  13        7.57       11.35      1.97 o
  -7  -1  13       17.81       17.51      3.84 o
  -6  -1  13        9.74        7.76      1.60 o
  -5  -1  13      376.02      339.79      7.22 o
  -4  -1  13       39.75       40.09      2.22 o
  -3  -1  13      148.53      126.34      3.45 o
  -2  -1  13        3.36        1.92      0.70 o
  -1  -1  13      980.80      955.49     11.96 o
   0  -1  13      351.03      392.87      5.55 o
   1  -1  13     2299.34     2366.47     27.85 o
   2  -1  13      156.51      163.90      2.94 o
   3  -1  13      803.25      783.89     12.16 o
   4  -1  13        8.40        6.92      1.09 o
   5  -1  13      248.72      214.47      6.64 o
   6  -1  13        0.01        0.85      1.24 o
   7  -1  13       34.91       44.22      2.96 o
  -7   0  13       19.18       21.07      3.42 o
  -6   0  13       96.76      100.52      3.94 o
  -5   0  13       12.93       15.47      1.97 o
  -4   0  13      181.60      178.23      4.89 o
  -3   0  13        2.50        1.99      0.99 o
  -2   0  13        1.57        2.05      0.65 o
  -1   0  13      172.31      180.86      3.18 o
   0   0  13        6.07        9.51      0.85 o
   1   0  13      873.27      911.50     11.52 o
   2   0  13       55.84       65.64      1.63 o
   3   0  13       13.66       10.31      1.42 o
   4   0  13      279.24      279.49      5.92 o
   5   0  13      341.49      311.12      6.56 o
   6   0  13       45.77       45.17      2.60 o
   7   0  13       20.95       20.05      2.52 o
  -7   1  13        4.76        2.56      2.56 o
  -6   1  13       11.70        8.45      1.99 o
  -5   1  13        6.99        3.78      1.73 o
  -4   1  13       68.20       56.95      3.02 o
  -3   1  13      146.21      128.73      3.45 o
  -2   1  13        2.39        1.85      0.54 o
  -1   1  13     2356.28     2483.17     29.04 o
   0   1  13       65.48       47.35      1.36 o
   1   1  13      139.33      127.83      3.45 o
   2   1  13       51.15       32.91      1.28 o
   3   1  13      172.44      150.23      3.59 o
   4   1  13      114.56       93.96      2.96 o
   5   1  13       72.94       56.19      2.47 o
   6   1  13      116.24      113.59      6.65 o
   7   1  13      103.62      115.38      5.46 o
  -7   2  13        3.72        3.66      2.05 o
  -6   2  13       35.51       35.18      2.47 o
  -5   2  13       33.70       29.25      1.97 o
  -4   2  13       91.03       97.53      2.96 o
  -3   2  13      227.42      222.49      4.75 o
  -2   2  13      102.37      108.26      2.32 o
  -1   2  13       38.59       26.86      1.12 o
   0   2  13      135.04      162.08      3.63 o
   1   2  13        4.93        3.77      0.54 o
   2   2  13      347.45      367.98      5.32 o
   3   2  13       14.18       12.40      1.24 o
   4   2  13     1194.59     1179.19     17.75 o
   5   2  13       76.20       74.04      2.96 o
   6   2  13        7.78       10.13      1.60 o
   7   2  13       78.14       79.99      3.96 o
   8   2  13        3.04        6.83      4.27 o
  -7   3  13        0.81        2.32      2.05 o
  -6   3  13       14.31       14.85      1.97 o
  -5   3  13       17.14       18.61      2.05 o
  -4   3  13       15.26       10.00      1.48 o
  -3   3  13      196.92      180.19      4.25 o
  -2   3  13       13.70       21.78      1.11 o
  -1   3  13      285.34      290.24      4.33 o
   0   3  13      176.29      164.48      2.68 o
   1   3  13      282.56      319.92      4.67 o
   2   3  13        0.11       -0.37      0.63 o
   3   3  13       74.96       87.41      4.96 o
   4   3  13       40.94       37.34      2.07 o
   5   3  13      453.80      426.19      8.21 o
   6   3  13       81.40       77.91      3.26 o
   7   3  13       67.03       68.99      5.19 o
   8   3  13       39.38       44.41      5.98 o
  -7   4  13       19.40       28.69      3.28 o
  -6   4  13       18.25       17.28      1.97 o
  -5   4  13        0.37        0.85      1.09 o
  -4   4  13        1.76        1.42      1.07 o
  -3   4  13        0.37        0.57      0.99 o
  -2   4  13      308.76      289.50      4.47 o
  -1   4  13        4.72        4.51      0.65 o
   0   4  13        3.76        8.94      1.30 o
   1   4  13      269.86      309.86      5.42 o
   2   4  13       22.43       29.21      1.41 o
   3   4  13       71.99       72.29      1.89 o
   4   4  13       92.12       86.43      2.96 o
   5   4  13      230.36      223.93      6.32 o
   6   4  13       22.28       23.85      2.83 o
   7   4  13        6.36       11.42      1.76 o
   8   4  13        0.28        1.71      3.42 o
  -7   5  13        0.01        0.24      4.27 o
  -6   5  13        0.02       -1.22      1.29 o
  -5   5  13       48.29       46.95      2.60 o
  -4   5  13      136.59      139.84      4.78 o
  -3   5  13       29.55       26.60      1.28 o
  -2   5  13     1600.10     1667.40     20.07 o
  -1   5  13       58.48       46.44      3.14 o
   0   5  13      996.22     1025.33     14.95 o
   1   5  13      110.28      135.48      3.55 o
   2   5  13      915.97      883.88     11.19 o
   3   5  13       99.66       94.33      4.44 o
   4   5  13      674.94      669.88     11.00 o
   5   5  13      506.69      478.24     10.87 o
   6   5  13       37.74       31.57      2.10 o
   7   5  13        9.97        5.98      1.48 o
  -7   6  13        4.02        2.56      3.42 o
  -6   6  13        2.15        1.28      1.81 o
  -5   6  13        0.29       -0.57      0.99 o
  -4   6  13      105.59       97.04      3.70 o
  -3   6  13        6.34        4.95      1.00 o
  -2   6  13      115.69      100.45      3.14 o
  -1   6  13      199.70      192.24      5.46 o
   0   6  13        2.23        1.71      0.70 o
   1   6  13      570.10      622.92      9.86 o
   2   6  13      247.44      240.16     15.45 o
   3   6  13      133.38      120.93      3.75 o
   4   6  13       64.45       57.54      4.27 o
   5   6  13      127.54      118.22      4.50 o
   6   6  13        4.98        2.56      2.13 o
   7   6  13        9.13       12.81      3.42 o
  -7   7  13        3.70        7.69      3.42 o
  -6   7  13       70.56       67.47      5.98 o
  -5   7  13        7.18        7.33      1.81 o
  -4   7  13        7.24        8.66      2.99 o
  -3   7  13        0.53       -0.28      0.99 o
  -2   7  13        2.97        2.56      0.99 o
  -1   7  13      103.20      114.52      5.61 o
   0   7  13       50.52       48.23      1.97 o
   1   7  13      582.57      616.89      9.86 o
   2   7  13      142.72      148.36      3.59 o
   3   7  13      371.62      367.36      8.09 o
   4   7  13      347.83      319.95      8.14 o
   5   7  13       45.02       44.32      3.84 o
   6   7  13       35.90       39.28      4.27 o
   7   7  13      173.82      198.13      9.39 o
  -7   8  13        0.06        0.00      3.42 o
  -6   8  13       18.53       16.23      3.42 o
  -5   8  13        1.56        2.22      1.71 o
  -4   8  13       46.35       39.09      3.02 o
  -3   8  13      407.61      384.18      7.88 o
  -2   8  13      288.88      261.29     13.29 o
  -1   8  13        6.22        3.70      0.99 o
   0   8  13      224.14      201.74     10.02 o
   1   8  13      157.22      163.83      3.76 o
   2   8  13      736.63      730.92     11.50 o
   3   8  13      618.89      625.97     10.33 o
   4   8  13       14.06       13.66      1.81 o
   5   8  13       42.93       42.48      3.02 o
   6   8  13       23.02       30.10      2.67 o
  -7   9  13        6.34        6.83      4.27 o
  -6   9  13        0.12        1.71      2.56 o
  -5   9  13       95.26      104.66      4.83 o
  -4   9  13      224.38      220.45      6.64 o
  -3   9  13       19.62       18.16      1.60 o
  -2   9  13       28.50       25.24      1.76 o
  -1   9  13      116.96      102.66      2.96 o
   0   9  13      171.61      171.69      4.25 o
   1   9  13        0.04        0.43      0.91 o
   2   9  13       19.74       14.28      1.48 o
   3   9  13       13.09       13.77      1.48 o
   4   9  13        7.99        6.15      1.42 o
   5   9  13      138.73      130.70     10.67 o
   6   9  13        2.45        4.27      2.56 o
   7   9  13        0.49        2.56      3.42 o
  -6  10  13        6.46        7.69      3.42 o
  -5  10  13        2.33        2.99      1.81 o
  -4  10  13       77.70       79.01      3.26 o
  -3  10  13        8.83        6.26      1.48 o
  -2  10  13        0.12       -0.85      1.21 o
  -1  10  13        8.35        8.66      1.24 o
   0  10  13      110.61      112.24      4.51 o
   1  10  13        0.01       -0.43      1.21 o
   2  10  13     1416.83     1471.15     21.50 o
   3  10  13        2.72        4.55      1.48 o
   4  10  13      101.13       96.92      3.32 o
   5  10  13       52.18       56.76      4.27 o
   6  10  13       13.02       13.04      2.42 o
   7  10  13       29.48       37.58      5.12 o
  -5  11  13       26.48       29.89      4.27 o
  -4  11  13       72.03       68.00      7.69 o
  -3  11  13       99.38      103.34      3.45 o
  -2  11  13       32.31       31.17      1.97 o
  -1  11  13       12.74       13.75      1.48 o
   0  11  13      160.79      164.27      4.02 o
   1  11  13      128.33      126.90      3.52 o
   2  11  13       33.24       35.46      5.12 o
   3  11  13      159.10      152.17      4.25 o
   4  11  13      136.34      135.39      4.25 o
   5  11  13       64.95       60.21      3.62 o
   6  11  13       17.12       13.66      3.42 o
  -5  12  13       55.64       68.32      5.98 o
  -4  12  13        1.72        2.99      2.99 o
  -3  12  13       49.30       52.61      3.62 o
  -2  12  13        3.15        2.22      1.71 o
  -1  12  13       27.30       29.89      2.42 o
   0  12  13       14.09       13.04      2.42 o
   1  12  13       94.09       88.74      5.55 o
   2  12  13       43.52       37.65      3.02 o
   3  12  13       71.53       62.34      5.12 o
   4  12  13        7.51        8.31      3.42 o
   5  12  13        2.25        5.98      2.56 o
  -4  13  13        0.65        3.29      3.84 o
  -3  13  13       24.50       28.14      5.98 o
  -2  13  13      146.50      142.56      7.26 o
  -1  13  13       15.37       17.19      2.99 o
   0  13  13        0.42       -0.68      1.42 o
   1  13  13       44.81       39.45      3.02 o
   2  13  13       11.43        5.98      1.81 o
   3  13  13       12.70       10.38      2.42 o
   4  13  13        0.44       -0.43      1.81 o
  -4  14  13        5.82        7.26      2.42 o
  -3  14  13       12.85       15.81      2.42 o
  -2  14  13        5.40        5.55      2.13 o
  -1  14  13       15.60       13.58      3.42 o
   0  14  13       19.03       17.52      2.42 o
   1  14  13       93.38       80.72      5.98 o
   2  14  13       15.55       17.72      2.67 o
   3  14  13      232.06      242.03     18.36 o
   4  14  13       81.04       85.08      4.50 o
   5  14  13       47.40       53.80      5.98 o
  -4  15  13        1.22        4.39      2.05 o
  -3  15  13        7.63        9.46      2.42 o
  -2  15  13       36.54       37.27      3.42 o
  -1  15  13        7.47        9.77      3.42 o
   0  15  13        2.40        1.28      1.81 o
   1  15  13      172.17      170.09     12.38 o
   2  15  13        2.34        0.61      2.05 o
   3  15  13        3.66        1.28      1.81 o
   4  15  13        7.59       11.17      2.42 o
   5  15  13        4.77       11.10      4.27 o
  -3  16  13       20.12       21.00      3.02 o
  -2  16  13       18.61       16.53      2.99 o
  -1  16  13        2.49        5.55      2.42 o
   0  16  13       47.18       41.46      3.62 o
   1  16  13       49.92       54.00      6.40 o
   2  16  13       13.67       15.60      2.67 o
   3  16  13        5.74        1.46      2.05 o
   4  16  13        3.39        5.12      2.42 o
  -3  17  13        4.93       -1.71      3.42 o
  -2  17  13       13.08       14.38      2.67 o
  -1  17  13       38.16       44.57      3.89 o
   0  17  13       17.59       18.94      3.02 o
   1  17  13       16.65       23.91      3.28 o
   2  17  13       11.34        9.39      2.42 o
   3  17  13       64.89       89.36      5.12 o
  -2 -13  14       20.65       33.31      5.12 o
  -1 -13  14      215.98      187.29     14.09 o
   0 -13  14        0.98        0.00      3.42 o
   1 -13  14      129.66      149.45      8.54 o
   2 -13  14       11.94       14.52      4.27 o
  -3 -12  14       10.29       12.04      2.99 o
  -2 -12  14       31.82       38.80      8.54 o
  -1 -12  14        1.47        3.42      1.81 o
   0 -12  14       25.32       29.77      3.02 o
   1 -12  14        0.75        0.85      1.81 o
   2 -12  14        3.52        6.83      2.42 o
  -4 -11  14       34.01       32.45      5.12 o
  -3 -11  14       77.44       75.43      4.50 o
  -2 -11  14       72.55       62.85      3.89 o
  -1 -11  14      141.41      147.13      5.98 o
   0 -11  14      143.58      143.26      5.55 o
   1 -11  14       71.48       75.24      4.23 o
   2 -11  14       61.75       58.64      3.89 o
   3 -11  14       14.55       21.14      3.02 o
  -4 -10  14        8.97       11.34      3.84 o
  -3 -10  14        8.75       11.29      2.42 o
  -2 -10  14      126.48      116.70      5.11 o
  -1 -10  14       35.79       37.22      4.27 o
   0 -10  14        1.75        1.99      1.48 o
   1 -10  14      142.01      136.98      6.83 o
   2 -10  14        0.15       -0.51      1.42 o
   3 -10  14        2.15        8.20      2.05 o
   4 -10  14       19.02       22.44      3.28 o
  -5  -9  14        0.43        3.84      1.81 o
  -4  -9  14       59.94       66.61      4.23 o
  -3  -9  14        1.11       -1.20      1.42 o
  -2  -9  14       14.55       13.06      2.99 o
  -1  -9  14      108.93      108.02      9.39 o
   0  -9  14      329.21      326.67      6.90 o
   1  -9  14       27.78       22.70      2.42 o
   2  -9  14      152.45      172.08      6.04 o
   3  -9  14        7.97        7.32      2.56 o
   4  -9  14      103.20      105.90      5.43 o
   5  -9  14       11.84       10.25      3.42 o
  -5  -8  14        0.60        1.71      1.81 o
  -4  -8  14       10.06        8.78      2.05 o
  -3  -8  14      145.30      157.99      6.04 o
  -2  -8  14       10.92       10.53      1.81 o
  -1  -8  14        0.76       -0.43      1.21 o
   0  -8  14       41.93       40.85      2.65 o
   1  -8  14       49.71       51.72      2.71 o
   2  -8  14       51.62       58.08      3.62 o
   3  -8  14       44.59       50.25      3.84 o
   4  -8  14       14.95       17.08      2.67 o
   5  -8  14        4.19        4.64      2.05 o
  -6  -7  14       13.06       21.14      3.02 o
  -5  -7  14       88.65       93.12      4.83 o
  -4  -7  14       47.86       49.11      3.62 o
  -3  -7  14      101.85      101.74      4.50 o
  -2  -7  14      274.51      266.84     10.25 o
  -1  -7  14        0.32       -0.43      1.21 o
   0  -7  14      667.04      696.94     11.50 o
   1  -7  14       72.93       82.29      2.96 o
   2  -7  14      265.66      233.63      6.92 o
   3  -7  14       55.95       46.71      3.28 o
   4  -7  14        1.94        1.71      1.81 o
   5  -7  14       13.16       19.79      3.02 o
  -6  -6  14       24.08       28.86      5.55 o
  -5  -6  14       18.08       19.82      2.67 o
  -4  -6  14      120.65      117.46      4.83 o
  -3  -6  14      305.36      292.16     12.38 o
  -2  -6  14      136.45      124.13      8.54 o
  -1  -6  14      263.79      267.73      7.25 o
   0  -6  14      163.68      150.79      5.52 o
   1  -6  14     1012.16      993.83     42.73 o
   2  -6  14      628.79      620.95     13.29 o
   3  -6  14        3.52        3.42      1.81 o
   4  -6  14        7.89        9.72      2.05 o
   5  -6  14       20.95       30.84      3.02 o
   6  -6  14       42.37       40.61      3.62 o
  -7  -5  14        0.27        0.43      1.81 o
  -6  -5  14       29.74       29.32      2.60 o
  -5  -5  14       55.36       61.62      3.39 o
  -4  -5  14        0.25       -0.85      0.99 o
  -3  -5  14        6.39        5.75      1.24 o
  -2  -5  14        3.32        3.42      0.99 o
  -1  -5  14      170.95      156.45      3.99 o
   0  -5  14       23.65       24.81      1.28 o
   1  -5  14      130.03      130.64      2.86 o
   2  -5  14       23.87       24.32      2.11 o
   3  -5  14      811.11      772.02     15.99 o
   4  -5  14        0.00        0.17      1.42 o
   5  -5  14       92.18       88.71      4.50 o
   6  -5  14       48.04       54.76      3.89 o
  -7  -4  14        6.01        3.11      1.60 o
  -6  -4  14       12.79       16.10      2.10 o
  -5  -4  14        1.48        1.10      1.24 o
  -4  -4  14       17.81       13.51      1.60 o
  -3  -4  14       29.22       33.26      1.97 o
  -2  -4  14        2.05        2.56      0.99 o
  -1  -4  14       29.21       31.67      1.73 o
   0  -4  14      223.43      219.56      6.88 o
   1  -4  14       90.32       91.63      2.32 o
   2  -4  14      471.40      472.10      8.21 o
   3  -4  14      198.59      164.79      4.25 o
   4  -4  14      544.27      491.87      8.85 o
   5  -4  14       45.13       45.32      3.64 o
   6  -4  14      194.26      194.76      5.45 o
  -7  -3  14       22.22       27.82      2.60 o
  -6  -3  14        3.83        4.43      1.60 o
  -5  -3  14      119.57      119.96      5.93 o
  -4  -3  14       24.11       26.69      1.97 o
  -3  -3  14      270.51      257.12      5.42 o
  -2  -3  14       20.09       21.55      1.48 o
  -1  -3  14      442.71      457.87      7.40 o
   0  -3  14       49.42       42.36      1.71 o
   1  -3  14      506.82      478.14      7.04 o
   2  -3  14       19.74       21.07      1.48 o
   3  -3  14      104.98      100.99      3.10 o
   4  -3  14      216.83      197.70      4.75 o
   5  -3  14       17.36       13.00      1.76 o
   6  -3  14        2.24        1.59      1.24 o
   7  -3  14        7.81        7.18      1.85 o
  -7  -2  14        0.90        0.85      2.42 o
  -6  -2  14        5.67        5.61      2.56 o
  -5  -2  14        0.93        0.49      1.29 o
  -4  -2  14       49.76       50.45      2.47 o
  -3  -2  14        7.69        8.56      1.41 o
  -2  -2  14       32.56       27.95      1.60 o
  -1  -2  14        2.45        1.71      0.54 o
   0  -2  14      195.00      208.92      3.70 o
   1  -2  14      131.15      118.33      2.70 o
   2  -2  14      375.63      370.72      6.56 o
   3  -2  14      438.54      416.38      7.55 o
   4  -2  14      138.94      139.60      3.94 o
   5  -2  14        0.41       -1.21      1.21 o
   6  -2  14       17.20       11.46      1.76 o
   7  -2  14       23.83       26.47      3.02 o
  -7  -1  14       13.27       16.96      2.10 o
  -6  -1  14        0.48        0.21      1.26 o
  -5  -1  14        3.30        3.99      1.48 o
  -4  -1  14      348.26      343.05      6.90 o
  -3  -1  14       23.81       23.21      1.48 o
  -2  -1  14      173.19      170.77      3.94 o
  -1  -1  14      240.36      255.95      4.15 o
   0  -1  14        0.41        0.00      0.43 o
   1  -1  14      155.49      136.17      3.70 o
   2  -1  14      284.13      291.86      5.24 o
   3  -1  14       34.97       29.15      1.76 o
   4  -1  14      276.43      253.24      5.57 o
   5  -1  14       34.41       30.87      2.10 o
   6  -1  14       29.87       30.94      2.67 o
   7  -1  14        2.63       -0.53      1.31 o
  -7   0  14       20.12       25.37      3.02 o
  -6   0  14        0.13        1.10      1.24 o
  -5   0  14      105.41       99.84      4.61 o
  -4   0  14       13.89       17.96      1.97 o
  -3   0  14       66.64       72.08      2.47 o
  -2   0  14      596.56      568.93      9.37 o
  -1   0  14      104.53       74.83      1.79 o
   0   0  14        4.71        4.48      1.11 o
   1   0  14      379.35      351.36      5.22 o
   2   0  14      249.87      273.42      4.60 o
   3   0  14     1878.12     1979.17     27.94 o
   4   0  14        7.75        5.49      1.24 o
   5   0  14      351.72      332.06      6.90 o
   6   0  14       15.99        9.39      4.27 o
   7   0  14       95.26      108.31      4.87 o
  -7   1  14        4.89        5.37      2.05 o
  -6   1  14       65.95       67.47      3.82 o
  -5   1  14        5.98        2.68      1.24 o
  -4   1  14      649.89      616.78     11.63 o
  -3   1  14       55.46       57.14      2.26 o
  -2   1  14       69.59       63.29      3.20 o
  -1   1  14      288.84      266.11      4.04 o
   0   1  14       11.05        8.01      0.85 o
   1   1  14       24.83       38.34      1.85 o
   2   1  14      599.52      645.53      8.52 o
   3   1  14       54.33       52.48      2.10 o
   4   1  14       14.71       14.45      1.48 o
   5   1  14       33.81       25.93      1.97 o
   6   1  14        3.03        2.44      1.44 o
   7   1  14        2.01        0.53      1.69 o
  -7   2  14       26.37       29.06      3.02 o
  -6   2  14        2.33        2.85      1.48 o
  -5   2  14        6.89        5.12      1.48 o
  -4   2  14       90.35      106.26      3.45 o
  -3   2  14      232.09      229.41      4.93 o
  -2   2  14       70.37       54.26      1.97 o
  -1   2  14      661.50      673.70      8.75 o
   0   2  14       22.27       18.85      0.85 o
   1   2  14      847.12      897.33     11.31 o
   2   2  14      202.86      164.29      2.94 o
   3   2  14       52.70       45.34      1.97 o
   4   2  14      917.04      932.48     18.34 o
   5   2  14        0.28       -0.99      0.99 o
   6   2  14       10.95       15.75      1.97 o
   7   2  14       62.05       73.96      4.31 o
  -7   3  14        3.32        3.42      2.05 o
  -6   3  14       10.56        8.37      1.60 o
  -5   3  14       37.26       27.49      1.97 o
  -4   3  14       39.09       31.46      1.97 o
  -3   3  14      269.09      275.53      5.74 o
  -2   3  14      194.30      180.34     11.83 o
  -1   3  14      474.50      429.21      6.76 o
   0   3  14      604.08      605.04      7.89 o
   1   3  14      752.16      825.67     10.85 o
   2   3  14      121.72      128.77      2.65 o
   3   3  14       44.30       44.44      1.97 o
   4   3  14       62.10       49.92      2.26 o
   5   3  14        8.12       10.58      1.48 o
   6   3  14       27.00       31.52      2.60 o
   7   3  14        1.84        1.42      1.48 o
  -7   4  14        0.56        3.42      3.42 o
  -6   4  14       56.75       57.04      4.27 o
  -5   4  14        3.93        0.96      1.09 o
  -4   4  14       14.35       14.10      1.60 o
  -3   4  14       17.61       18.25      1.48 o
  -2   4  14      213.02      214.36      6.04 o
  -1   4  14        2.90        3.25      0.65 o
   0   4  14      564.12      559.75      8.87 o
   1   4  14        2.09        1.42      0.54 o
   2   4  14      442.22      430.49      6.05 o
   3   4  14      350.52      351.53      6.31 o
   4   4  14      147.94      137.82      3.76 o
   5   4  14      147.59      145.11      4.09 o
   6   4  14       27.52       25.26      2.42 o
   7   4  14       91.33      102.48      4.83 o
  -7   5  14        1.27        1.71      3.42 o
  -6   5  14        0.66        1.28      1.81 o
  -5   5  14       44.78       45.59      2.47 o
  -4   5  14        1.78        2.28      0.99 o
  -3   5  14      184.11      159.30      8.54 o
  -2   5  14        0.10        0.00      0.70 o
  -1   5  14       20.11       25.92      2.69 o
   0   5  14        8.93       10.07      1.45 o
   1   5  14        1.68        1.92      0.75 o
   2   5  14        0.94        1.42      0.99 o
   3   5  14      274.29      287.49      5.38 o
   4   5  14       22.98       25.24      3.42 o
   5   5  14      555.96      501.58     11.96 o
   6   5  14        0.70        1.71      1.71 o
   7   5  14       74.76       64.53      4.27 o
  -7   6  14       12.71       17.08      4.27 o
  -6   6  14       12.40       16.27      2.42 o
  -5   6  14        2.05        2.05      1.42 o
  -4   6  14        0.13        1.71      1.21 o
  -3   6  14       38.70       36.81      1.97 o
  -2   6  14      266.35      263.19      7.89 o
  -1   6  14       15.11       11.62      1.09 o
   0   6  14      445.97      446.68     10.05 o
   1   6  14       46.77       40.73      1.97 o
   2   6  14        0.48        0.64      0.70 o
   3   6  14       54.03       49.56      1.97 o
   4   6  14        1.89        1.71      1.42 o
   5   6  14      259.50      231.18      6.64 o
   6   6  14       13.15       15.51      2.99 o
   7   6  14       36.50       52.95      5.12 o
  -7   7  14        0.07        4.27      3.42 o
  -6   7  14        1.22        1.71      1.81 o
  -5   7  14       13.21       12.14      2.13 o
  -4   7  14       87.32       76.43      3.62 o
  -3   7  14      159.60      152.38      4.09 o
  -2   7  14      773.99      745.68     11.83 o
  -1   7  14       22.90       21.42      1.48 o
   0   7  14      164.95      162.12      3.76 o
   1   7  14       27.69       28.54      1.48 o
   2   7  14        1.77        1.71      0.99 o
   3   7  14      493.51      481.55     11.90 o
   4   7  14        1.38        1.37      1.71 o
   5   7  14       14.68       11.36      1.81 o
   6   7  14        7.39        5.12      1.81 o
  -7   8  14        1.51        6.83      3.42 o
  -6   8  14        4.90        5.98      3.42 o
  -5   8  14       12.12       14.52      2.42 o
  -4   8  14        2.92        8.31      3.42 o
  -3   8  14       50.54       54.10      2.47 o
  -2   8  14       37.85       32.63      1.97 o
  -1   8  14       19.48       21.37      2.02 o
   0   8  14       21.32       24.09      1.48 o
   1   8  14      555.94      543.07     15.72 o
   2   8  14      905.29      935.86     14.28 o
   3   8  14      641.46      608.04     10.47 o
   4   8  14       43.16       40.54      5.98 o
   5   8  14        5.42        5.55      2.13 o
   6   8  14       15.49       20.93      2.42 o
   7   8  14        4.10       11.10      3.42 o
  -6   9  14       11.78       16.23      4.27 o
  -5   9  14       10.73       11.10      2.42 o
  -4   9  14       41.88       46.60      5.12 o
  -3   9  14      209.40      203.10      4.93 o
  -2   9  14       34.54       32.95      1.97 o
  -1   9  14       39.99       42.53      2.58 o
   0   9  14       16.32       15.79      1.48 o
   1   9  14        0.49        1.42      0.99 o
   2   9  14        9.28       10.78      1.48 o
   3   9  14      239.71      233.45      5.08 o
   4   9  14       61.33       61.99      3.02 o
   5   9  14       16.87       20.15      2.42 o
   6   9  14       16.87       18.83      2.42 o
   7   9  14       13.71       13.66      3.42 o
  -6  10  14        0.36        0.00      3.42 o
  -5  10  14       24.08       26.22      3.02 o
  -4  10  14       34.33       42.28      3.02 o
  -3  10  14      171.44      169.98      4.82 o
  -2  10  14       36.52       30.04      1.97 o
  -1  10  14      459.89      443.75     13.77 o
   0  10  14      124.29      126.20      4.18 o
   1  10  14       54.30       48.75      2.40 o
   2  10  14        9.21        9.70      1.48 o
   3  10  14      781.38      799.68     12.80 o
   4  10  14       71.09       66.55      8.11 o
   5  10  14        0.91        2.39      1.42 o
   6  10  14        9.32       13.24      5.12 o
   7  10  14        7.43       13.66      4.27 o
  -5  11  14        3.70        5.12      2.56 o
  -4  11  14       31.83       30.96      3.02 o
  -3  11  14        2.64        2.56      1.48 o
  -2  11  14        1.78        3.05      1.24 o
  -1  11  14      182.04      166.28      4.25 o
   0  11  14       48.06       54.52      3.59 o
   1  11  14      223.21      216.93      7.05 o
   2  11  14       12.75       11.52      1.60 o
   3  11  14      126.72      126.37      3.76 o
   4  11  14       84.92       87.94      3.42 o
   5  11  14        5.04        5.12      1.81 o
   6  11  14        1.44        2.56      1.81 o
  -5  12  14        1.01        0.00      2.56 o
  -4  12  14        0.01        1.71      1.81 o
  -3  12  14        4.17        5.98      1.81 o
  -2  12  14       10.53       10.92      2.05 o
  -1  12  14        4.97        4.27      1.81 o
   0  12  14       28.55       31.60      2.67 o
   1  12  14      172.09      169.94      6.04 o
   2  12  14       24.57       24.44      2.67 o
   3  12  14       20.73       16.57      1.76 o
   4  12  14       24.51       30.89      2.99 o
   5  12  14        7.28       14.72      2.42 o
  -4  13  14        0.17        0.00      1.81 o
  -3  13  14       12.23       13.25      2.42 o
  -2  13  14      158.40      146.52      5.43 o
  -1  13  14       32.31       28.62      3.02 o
   0  13  14       81.78       87.14      4.23 o
   1  13  14      209.67      209.28      6.64 o
   2  13  14      136.94      122.13      8.11 o
   3  13  14      137.19      140.31      5.98 o
   4  13  14       17.55       35.01      4.27 o
   5  13  14      224.76      219.48     10.25 o
  -4  14  14        2.51        2.56      2.99 o
  -3  14  14        0.95        5.37      4.27 o
  -2  14  14       92.80      108.05      4.83 o
  -1  14  14       78.79       70.90      6.40 o
   0  14  14      117.25      120.02      5.43 o
   1  14  14       25.62       28.62      3.02 o
   2  14  14       71.97       70.04      4.23 o
   3  14  14       82.20       76.76      4.50 o
   4  14  14        6.33       10.38      2.67 o
   5  14  14        0.46        8.54      3.42 o
  -4  15  14        2.69        7.32      2.56 o
  -3  15  14       16.19       14.72      2.42 o
  -2  15  14       25.25       30.77      3.02 o
  -1  15  14       51.18       53.00      3.62 o
   0  15  14        0.00        0.43      1.81 o
   1  15  14      171.46      185.51      6.64 o
   2  15  14       23.00       22.50      3.02 o
   3  15  14       20.92       28.43      3.28 o
   4  15  14        2.41        2.99      2.42 o
   5  15  14       33.88       62.34      6.83 o
  -3  16  14        0.68       -0.85      1.81 o
  -2  16  14        7.71       11.67      2.42 o
  -1  16  14        4.74        5.12      2.42 o
   0  16  14        8.24        8.64      2.56 o
   1  16  14       15.46       18.58      3.42 o
   2  16  14        4.07        7.69      2.42 o
   3  16  14        0.71       -1.71      1.81 o
   4  16  14       12.70       12.08      4.70 o
  -2  17  14        5.58        3.05      2.05 o
  -1  17  14        0.61       -1.71      1.81 o
   0  17  14       90.82       91.50      6.40 o
   1  17  14        0.60       -1.10      2.05 o
   2  17  14        0.24        2.93      2.05 o
   3  17  14        0.02       -0.43      2.99 o
  -1 -13  15        1.20        1.71      3.42 o
   1 -13  15        6.48        5.12      3.42 o
  -2 -12  15       36.49       43.70      3.62 o
  -1 -12  15      155.47      162.41     11.53 o
   0 -12  15        8.50       11.83      2.42 o
   1 -12  15      113.77      129.50      5.71 o
   2 -12  15       33.32       27.75      3.28 o
  -3 -11  15        6.78        2.07      2.05 o
  -2 -11  15        1.47       -1.71      2.13 o
  -1 -11  15       40.80       51.25      4.70 o
   0 -11  15      124.85      139.20      5.43 o
   1 -11  15      268.02      248.79     13.24 o
   2 -11  15        3.96        1.71      1.81 o
   3 -11  15       57.33       54.31      4.23 o
  -4 -10  15       60.71       61.30      4.23 o
  -3 -10  15       50.52       52.60      5.12 o
  -2 -10  15       92.02       94.38      4.83 o
  -1 -10  15       21.92       25.76      3.84 o
   0 -10  15      853.97      875.20     20.07 o
   1 -10  15       13.27       12.40      2.42 o
   2 -10  15       97.24       99.06      4.83 o
   3 -10  15        1.46        1.71      1.81 o
   4 -10  15      131.53      144.64      6.32 o
  -5  -9  15       12.14       13.66      4.27 o
  -4  -9  15        6.32        6.10      2.13 o
  -3  -9  15        2.24        0.85      1.81 o
  -2  -9  15       59.00       55.97      3.62 o
  -1  -9  15        0.67        0.51      1.71 o
   0  -9  15       42.30       51.24      2.60 o
   1  -9  15      117.70      125.59      4.83 o
   2  -9  15       25.45       24.93      3.84 o
   3  -9  15      140.46      149.97      5.71 o
   4  -9  15        5.74        5.98      2.42 o
  -5  -8  15       36.14       40.43      3.62 o
  -4  -8  15       42.10       47.03      3.62 o
  -3  -8  15       66.82       67.92      5.12 o
  -2  -8  15      141.18      143.72      9.82 o
  -1  -8  15        9.57        9.84      1.81 o
   0  -8  15      439.33      446.66      8.54 o
   1  -8  15       37.51       29.91      2.42 o
   2  -8  15      211.02      199.04      6.64 o
   3  -8  15       22.41       19.98      2.67 o
   4  -8  15       12.37       13.58      3.42 o
   5  -8  15       33.49       30.11      3.62 o
  -5  -7  15        0.14        0.00      1.81 o
  -4  -7  15       34.56       32.45      3.02 o
  -3  -7  15       59.59       49.59      3.28 o
  -2  -7  15        0.99       -0.43      1.28 o
  -1  -7  15        5.96        4.61      1.42 o
   0  -7  15      522.16      534.50     12.70 o
   1  -7  15       67.10       73.86      3.52 o
   2  -7  15       73.36       65.93      3.62 o
   3  -7  15        1.20        3.84      1.81 o
   4  -7  15       19.05       16.63      2.56 o
   5  -7  15        9.41       13.36      2.42 o
  -6  -6  15        0.24        1.28      1.81 o
  -5  -6  15       31.84       35.33      7.69 o
  -4  -6  15        0.01       -0.85      1.21 o
  -3  -6  15        7.71        5.12      1.81 o
  -2  -6  15      110.12       99.98      4.23 o
  -1  -6  15      158.94      156.25      5.55 o
   0  -6  15      160.02      154.16      4.09 o
   1  -6  15     1147.78     1173.42     17.90 o
   2  -6  15      178.15      154.59      5.43 o
   3  -6  15        4.69        5.98      1.81 o
   4  -6  15        7.51        7.80      2.99 o
   5  -6  15        0.77       -1.71      2.13 o
   6  -6  15       26.67       32.65      3.62 o
  -6  -5  15      107.11      111.35      4.44 o
  -5  -5  15       17.84       25.84      2.47 o
  -4  -5  15       94.03       81.83      3.45 o
  -3  -5  15       10.55       12.20      1.60 o
  -2  -5  15      636.90      597.43     10.18 o
  -1  -5  15       85.03       86.66      2.76 o
   0  -5  15      120.06      115.09      3.20 o
   1  -5  15      677.34      714.28      9.91 o
   2  -5  15      172.47      177.67      5.43 o
   3  -5  15      437.28      408.19     22.63 o
   4  -5  15      139.30      126.44      5.11 o
   5  -5  15        7.40        5.73      2.05 o
   6  -5  15       89.99       97.83      5.11 o
  -7  -4  15        0.01       -1.88      2.99 o
  -6  -4  15       22.21       23.33      2.47 o
  -5  -4  15        7.90        5.12      1.48 o
  -4  -4  15      106.98      102.16      4.55 o
  -3  -4  15       39.71       40.95      2.10 o
  -2  -4  15       29.75       32.02      1.97 o
  -1  -4  15      144.43      136.78      2.99 o
   0  -4  15      124.40      127.56      4.93 o
   1  -4  15       76.19       70.79      2.13 o
   2  -4  15      481.54      447.81      7.86 o
   3  -4  15       64.39       50.11      2.26 o
   4  -4  15        8.97        5.25      1.64 o
   5  -4  15       21.17       16.20      1.97 o
   6  -4  15       21.82       22.20      2.26 o
  -7  -3  15       20.95       26.08      2.60 o
  -6  -3  15       24.29       21.07      2.47 o
  -5  -3  15      172.60      175.60     10.34 o
  -4  -3  15       38.43       31.37      2.10 o
  -3  -3  15      105.03      101.81      3.45 o
  -2  -3  15      211.86      211.27      6.32 o
  -1  -3  15      618.71      646.17      8.75 o
   0  -3  15      472.29      452.56      6.72 o
   1  -3  15      934.71      933.88     12.16 o
   2  -3  15      751.31      707.63     11.32 o
   3  -3  15       71.87       74.08      4.68 o
   4  -3  15       20.55       27.20      2.39 o
   5  -3  15       86.92       81.70      3.26 o
   6  -3  15       94.05       94.21      4.36 o
   7  -3  15       70.20       85.18      4.08 o
  -7  -2  15       47.85       54.05      3.45 o
  -6  -2  15       65.89       68.75      4.23 o
  -5  -2  15       13.42       16.26      1.97 o
  -4  -2  15      143.14      138.39      4.09 o
  -3  -2  15        3.53        3.76      1.69 o
  -2  -2  15        8.35        9.76      1.09 o
  -1  -2  15       16.54       21.10      1.36 o
   0  -2  15      193.22      196.86      3.51 o
   1  -2  15      305.16      301.52      4.79 o
   2  -2  15      135.40      130.35      6.77 o
   3  -2  15      111.91       90.34      3.10 o
   4  -2  15       95.26       83.09      2.96 o
   5  -2  15        2.25        2.67      1.09 o
   6  -2  15        8.17       14.94      3.12 o
   7  -2  15        1.88        0.23      1.67 o
  -7  -1  15        8.68        8.18      1.97 o
  -6  -1  15        0.22       -0.75      1.09 o
  -5  -1  15       74.61       61.83      2.96 o
  -4  -1  15       82.12       67.44      2.96 o
  -3  -1  15        0.15       -0.91      0.91 o
  -2  -1  15      499.14      495.34      8.38 o
  -1  -1  15        3.23        2.78      0.54 o
   0  -1  15      408.00      399.70      5.98 o
   1  -1  15       71.73       73.52      2.13 o
   2  -1  15      347.13      337.97     17.56 o
   3  -1  15      607.43      590.55     10.02 o
   4  -1  15      285.37      253.86      7.10 o
   5  -1  15      311.29      302.58      6.56 o
   6  -1  15        3.80        3.55      1.78 o
   7  -1  15       24.20       21.42      2.60 o
  -7   0  15        0.15        2.48      1.60 o
  -6   0  15        0.39       -0.37      1.24 o
  -5   0  15       70.97       53.95      5.55 o
  -4   0  15        2.47        3.13      1.48 o
  -3   0  15       57.42       51.61      2.26 o
  -2   0  15       19.70       20.91      1.48 o
  -1   0  15        5.72        3.46      0.65 o
   0   0  15       42.44       42.98      1.45 o
   1   0  15        8.54        6.38      0.99 o
   2   0  15       19.47       13.63      1.00 o
   3   0  15       15.36       12.06      1.48 o
   4   0  15      115.41      103.37      3.10 o
   5   0  15       35.99       29.16      2.79 o
   6   0  15       37.89       24.37      3.11 o
   7   0  15        0.97        1.38      1.31 o
  -7   1  15        0.73        1.71      1.61 o
  -6   1  15        0.30        1.71      1.48 o
  -5   1  15       31.81       30.12      2.10 o
  -4   1  15      310.84      301.65      6.41 o
  -3   1  15      123.77      122.02      3.45 o
  -2   1  15       19.07       17.04      2.02 o
  -1   1  15     1250.23     1263.12     15.58 o
   0   1  15      336.76      346.96      5.12 o
   1   1  15      217.46      244.75      4.66 o
   2   1  15     1374.47     1412.92     20.02 o
   3   1  15      275.61      256.69      5.24 o
   4   1  15       91.48       86.86      2.96 o
   5   1  15       88.46       97.07      3.45 o
   6   1  15        1.95        3.42      1.48 o
   7   1  15        6.00        7.20      2.05 o
  -7   2  15        2.85        7.20      2.05 o
  -6   2  15       52.04       59.39      2.96 o
  -5   2  15       16.33       12.24      1.48 o
  -4   2  15       37.43       27.56      1.97 o
  -3   2  15      399.15      397.11      7.40 o
  -2   2  15       52.28       55.97      1.71 o
  -1   2  15       67.79       67.13      1.89 o
   0   2  15       77.42       83.26      2.00 o
   1   2  15      320.42      349.56      5.19 o
   2   2  15       16.78       16.63      1.23 o
   3   2  15       17.10       17.17      1.48 o
   4   2  15      312.04      275.23      5.74 o
   5   2  15        5.04        5.41      1.48 o
   6   2  15       20.51       23.93      1.97 o
   7   2  15        3.10        9.82      3.84 o
  -7   3  15        8.01       10.74      2.67 o
  -6   3  15       76.72       81.00      3.59 o
  -5   3  15        2.08        3.42      1.24 o
  -4   3  15       69.96       70.75      2.96 o
  -3   3  15       34.35       31.84      1.97 o
  -2   3  15        0.13        0.85      0.54 o
  -1   3  15       30.98       34.46      1.36 o
   0   3  15       14.97       11.95      0.74 o
   1   3  15     1629.71     1739.00     20.81 o
   2   3  15       12.21        7.54      0.85 o
   3   3  15        2.19        1.71      0.99 o
   4   3  15      152.62      147.75      5.63 o
   5   3  15      219.70      219.49      5.24 o
   6   3  15      113.51      129.02      6.63 o
   7   3  15       67.79       80.28      5.98 o
  -7   4  15        0.37        2.56      3.42 o
  -6   4  15       21.77       23.91      2.67 o
  -5   4  15        3.01        1.71      1.48 o
  -4   4  15       80.58       76.01      2.96 o
  -3   4  15        0.63       -0.28      1.07 o
  -2   4  15       52.29       47.15      2.67 o
  -1   4  15        4.98        6.62      1.26 o
   0   4  15        7.70        4.36      0.99 o
   1   4  15      151.51      147.65      3.45 o
   2   4  15        0.24        0.68      0.85 o
   3   4  15        0.58        0.00      1.71 o
   4   4  15        0.27       -0.43      1.28 o
   5   4  15       38.01       36.91      2.67 o
   6   4  15       13.30       11.20      3.42 o
   7   4  15       31.34       28.77      3.02 o
  -7   5  15        4.76        5.12      3.42 o
  -6   5  15        0.45       -0.51      1.42 o
  -5   5  15        9.75       11.71      2.05 o
  -4   5  15       60.23       59.71      5.55 o
  -3   5  15      303.43      267.34      7.25 o
  -2   5  15       53.01       55.95      2.52 o
  -1   5  15       53.62       50.41      2.62 o
   0   5  15     1006.77     1046.13     15.28 o
   1   5  15      121.07      129.44      3.10 o
   2   5  15      297.32      279.12      5.24 o
   3   5  15       75.79       69.62      3.02 o
   4   5  15       30.94       27.45      3.84 o
   5   5  15        8.32        7.26      1.81 o
   6   5  15      131.11      137.50      5.43 o
   7   5  15        0.00       -0.51      1.42 o
  -7   6  15        1.96        5.12      3.42 o
  -6   6  15        0.12        1.28      1.81 o
  -5   6  15       27.66       29.25      2.67 o
  -4   6  15       11.87       12.30      2.99 o
  -3   6  15     1373.53     1281.44     23.91 o
  -2   6  15      411.87      370.73     12.70 o
  -1   6  15      123.95      115.94      3.27 o
   0   6  15      173.51      167.83      3.94 o
   1   6  15       63.20       50.53      3.05 o
   2   6  15        0.07       -0.43      0.91 o
   3   6  15      224.21      218.11      4.75 o
   4   6  15     3331.34     3240.90     54.94 o
   5   6  15       27.50       26.58      2.42 o
   6   6  15       60.23       62.53      3.62 o
   7   6  15       22.11       21.96      2.67 o
  -6   7  15       35.46       40.59      4.27 o
  -5   7  15        0.03       -0.17      1.42 o
  -4   7  15       38.25       45.28      3.02 o
  -3   7  15      235.42      236.60      5.24 o
  -2   7  15       14.61       14.19      2.34 o
  -1   7  15      182.80      175.35      5.11 o
   0   7  15       38.61       32.82      1.76 o
   1   7  15      308.91      301.75      5.92 o
   2   7  15       21.23       17.11      1.48 o
   3   7  15      244.31      223.75      7.65 o
   4   7  15        1.50        2.56      1.81 o
   5   7  15       52.88       56.76      4.27 o
   6   7  15        4.20        5.55      1.81 o
   7   7  15       43.64       53.09      3.89 o
  -6   8  15        8.10        4.27      2.56 o
  -5   8  15       23.83       26.21      2.67 o
  -4   8  15       30.85       33.50      2.67 o
  -3   8  15      136.62      139.29      7.47 o
  -2   8  15        8.83        5.12      1.24 o
  -1   8  15        4.52        4.27      1.41 o
   0   8  15       75.69       72.28      3.70 o
   1   8  15        0.89        0.28      0.99 o
   2   8  15       12.41        9.61      1.24 o
   3   8  15      726.96      714.85     16.92 o
   4   8  15        0.10        0.85      2.13 o
   5   8  15        9.53       10.17      2.56 o
   6   8  15       92.63       92.67      5.98 o
   7   8  15        3.44        7.69      3.42 o
  -6   9  15        0.24       -1.71      2.56 o
  -5   9  15       76.73       82.12      4.50 o
  -4   9  15      122.82      115.72      4.83 o
  -3   9  15      316.75      309.11      6.56 o
  -2   9  15       24.80       19.11      1.76 o
  -1   9  15        6.71        7.16      1.24 o
   0   9  15       12.43       11.38      1.42 o
   1   9  15      198.09      195.41      4.59 o
   2   9  15       82.28       76.09      2.80 o
   3   9  15       91.71       82.09      3.40 o
   4   9  15      120.85      102.99      4.23 o
   5   9  15        6.51        8.78      1.81 o
   6   9  15       21.27       21.02      2.67 o
   7   9  15       14.73       21.35      4.27 o
  -6  10  15        0.07       -1.71      2.56 o
  -5  10  15        2.28        1.28      1.81 o
  -4  10  15       37.85       33.78      3.02 o
  -3  10  15       61.36       61.32      2.76 o
  -2  10  15      164.16      146.42      4.25 o
  -1  10  15      192.20      198.88      4.75 o
   0  10  15       68.27       64.42      2.60 o
   1  10  15       74.80       74.14      2.76 o
   2  10  15       98.66       92.08      3.39 o
   3  10  15        2.94        4.88      1.24 o
   4  10  15        2.43        4.27      2.56 o
   5  10  15       44.80       50.62      3.62 o
   6  10  15       26.08       28.29      3.84 o
  -5  11  15        1.07        1.71      2.56 o
  -4  11  15        0.04        0.34      2.56 o
  -3  11  15        0.05       -0.85      0.99 o
  -2  11  15      179.73      168.14      4.44 o
  -1  11  15       18.80       16.43      1.76 o
   0  11  15        1.54        0.11      1.09 o
   1  11  15       50.30       53.71      2.60 o
   2  11  15       59.32       59.94      2.76 o
   3  11  15      126.21      122.68      3.76 o
   4  11  15       84.62       80.82      3.89 o
   5  11  15        1.47        2.13      1.81 o
   6  11  15        1.57        4.39      2.05 o
  -5  12  15        1.27        0.85      2.56 o
  -4  12  15        0.01        0.85      2.56 o
  -3  12  15       59.50       53.46      3.62 o
  -2  12  15        2.17        2.22      1.42 o
  -1  12  15       81.34       73.03      4.27 o
   0  12  15      126.19      113.52      6.40 o
   1  12  15       85.91       91.74      5.15 o
   2  12  15       20.85       17.56      1.76 o
   3  12  15       20.48       19.34      1.97 o
   4  12  15       29.81       38.45      3.02 o
   5  12  15        4.78        4.70      1.81 o
   6  12  15       16.18       13.58      3.42 o
  -5  13  15        2.48        2.56      2.56 o
  -4  13  15        5.21        3.42      3.42 o
  -3  13  15        0.33       -1.02      1.42 o
  -2  13  15       88.78       92.25      6.40 o
  -1  13  15        2.11        3.42      1.81 o
   0  13  15        1.21        1.71      1.81 o
   1  13  15       23.68       21.35      2.42 o
   2  13  15        1.09       -0.85      2.56 o
   3  13  15       84.23       89.75      8.11 o
   4  13  15        9.24        4.27      1.81 o
   5  13  15        1.76        1.71      2.56 o
  -4  14  15        4.58        4.03      2.05 o
  -3  14  15       19.83       24.41      3.02 o
  -2  14  15        0.41       -0.85      1.81 o
  -1  14  15       10.93       11.96      2.42 o
   0  14  15       37.50       25.65      3.02 o
   1  14  15        0.03        0.00      1.81 o
   2  14  15       16.01       12.81      2.42 o
   3  14  15       17.93       18.57      2.67 o
   4  14  15        1.61        3.17      4.70 o
   5  14  15        1.67        4.27      3.42 o
  -4  15  15        0.06        2.68      2.13 o
  -3  15  15        1.50        2.13      1.81 o
  -2  15  15        4.91        8.97      2.42 o
  -1  15  15       38.14       35.63      7.26 o
   0  15  15       53.80       51.94      5.98 o
   1  15  15       10.63       12.40      2.42 o
   2  15  15        4.61        1.71      1.81 o
   3  15  15        8.19       16.33      2.67 o
   4  15  15       16.96       24.64      3.28 o
   5  15  15       16.08       34.16      5.98 o
  -3  16  15       13.66       20.53      3.02 o
  -2  16  15       32.44       29.23      3.28 o
  -1  16  15       72.19       72.79      4.50 o
   0  16  15       44.60       44.82      4.27 o
   1  16  15        8.08       15.61      2.67 o
   2  16  15       15.56       22.76      4.70 o
   3  16  15        1.64        9.68      2.67 o
   4  16  15       44.52       46.99      4.23 o
  -2  17  15        3.08        2.13      1.81 o
  -1  17  15        6.26        7.69      2.56 o
   0  17  15       13.65       10.63      2.67 o
   1  17  15        3.52        5.12      2.42 o
   2  17  15       23.96       28.29      3.62 o
   3  17  15        0.24       -0.24      2.05 o
  -2 -12  16       44.47       44.41      5.12 o
  -1 -12  16       12.48       12.40      2.56 o
   0 -12  16       26.38       31.60      4.27 o
   1 -12  16        2.62        0.61      2.05 o
   2 -12  16       26.89       26.47      5.12 o
  -3 -11  16       60.05       65.80      4.23 o
  -2 -11  16        0.39       -1.28      1.81 o
  -1 -11  16       81.72       87.59      4.83 o
   0 -11  16      181.19      212.01      7.25 o
   1 -11  16       86.04       83.74      5.55 o
   2 -11  16       67.89       69.67      4.23 o
   3 -11  16       88.81       98.21      7.69 o
  -3 -10  16       99.10      104.25      5.43 o
  -2 -10  16       10.36        5.98      1.81 o
  -1 -10  16        4.71        4.27      1.81 o
   0 -10  16        6.42        1.28      1.81 o
   1 -10  16       13.94       18.37      2.42 o
   2 -10  16       79.59       80.36      4.83 o
   3 -10  16      147.63      165.42     10.25 o
  -4  -9  16       24.84       35.01      3.62 o
  -3  -9  16       71.91       60.42      3.89 o
  -2  -9  16       11.14       10.25      3.42 o
  -1  -9  16        1.30        2.13      1.81 o
   0  -9  16       99.99       89.59     11.96 o
   1  -9  16        4.86        6.92      1.81 o
   2  -9  16       27.73       32.43      5.12 o
   3  -9  16       36.74       33.04      3.42 o
   4  -9  16      126.11      128.53      6.04 o
  -5  -8  16        1.37        0.43      2.13 o
  -4  -8  16        5.21        4.88      2.05 o
  -3  -8  16        1.64        1.37      1.71 o
  -2  -8  16       32.16       25.73      2.99 o
  -1  -8  16      191.83      185.32      6.04 o
   0  -8  16       26.89       20.11      2.12 o
   1  -8  16        0.26       -0.17      2.99 o
   2  -8  16        2.93        5.12      1.81 o
   3  -8  16      117.46      114.95      5.11 o
   4  -8  16       35.84       28.82      3.42 o
   5  -8  16      131.97      140.05      8.54 o
  -5  -7  16        0.81       -0.85      1.81 o
  -4  -7  16        1.59        5.55      1.81 o
  -3  -7  16      202.24      187.88      6.64 o
  -2  -7  16       74.02       75.18      3.89 o
  -1  -7  16       78.81       67.90      3.62 o
   0  -7  16      191.23      196.19      4.93 o
   1  -7  16        0.63        2.99      1.81 o
   2  -7  16       38.77       43.57      3.02 o
   3  -7  16        3.13        1.37      1.42 o
   4  -7  16        5.04        7.56      2.05 o
   5  -7  16       28.80       35.01      3.62 o
  -6  -6  16       27.03       27.98      3.28 o
  -5  -6  16      117.87       98.86      4.83 o
  -4  -6  16       30.90       26.91      3.02 o
  -3  -6  16       39.48       33.33      3.02 o
  -2  -6  16        0.02        1.88      1.42 o
  -1  -6  16       24.31       24.80      2.42 o
   0  -6  16      123.86      115.20      3.45 o
   1  -6  16       84.86       83.94      4.29 o
   2  -6  16       94.18       79.92      3.89 o
   3  -6  16       70.31       75.43      7.26 o
   4  -6  16        1.86        7.69      2.05 o
   5  -6  16       95.79       92.24      4.83 o
  -6  -5  16        1.01        2.41      1.60 o
  -5  -5  16       62.76       56.55      4.18 o
  -4  -5  16        1.41        1.17      1.13 o
  -3  -5  16      132.63      116.78      3.76 o
  -2  -5  16       51.14       51.54      2.26 o
  -1  -5  16       67.63       61.26      2.60 o
   0  -5  16      108.22      104.36      3.45 o
   1  -5  16      486.94      474.58      8.54 o
   2  -5  16      244.24      234.52      6.64 o
   3  -5  16        5.47        5.98      1.81 o
   4  -5  16        3.90        2.13      1.81 o
   5  -5  16       17.47       22.34      3.02 o
   6  -5  16        0.28        0.85      1.53 o
  -6  -4  16        1.95        4.74      1.60 o
  -5  -4  16        9.95        8.11      1.91 o
  -4  -4  16       75.19       63.43      4.98 o
  -3  -4  16        0.11        0.28      1.34 o
  -2  -4  16      446.76      439.94      8.21 o
  -1  -4  16        0.70        1.14      0.99 o
   0  -4  16       45.24       48.62      1.79 o
   1  -4  16        1.41        0.64      0.86 o
   2  -4  16       36.62       41.13      2.10 o
   3  -4  16        0.36        1.95      1.24 o
   4  -4  16      300.59      285.75      7.17 o
   5  -4  16       40.07       36.18      2.47 o
   6  -4  16       59.07       64.15      4.23 o
  -7  -3  16        0.08       -1.71      2.56 o
  -6  -3  16        0.03        0.85      1.48 o
  -5  -3  16       93.22       86.24      3.59 o
  -4  -3  16        3.02        2.32      1.24 o
  -3  -3  16       52.44       53.57      2.76 o
  -2  -3  16        0.71       -0.85      0.99 o
  -1  -3  16       52.82       57.51      1.89 o
   0  -3  16      135.31      125.44      2.75 o
   1  -3  16      379.14      386.32      6.53 o
   2  -3  16     1462.12     1495.20     21.68 o
   3  -3  16       23.42       21.62      1.76 o
   4  -3  16        2.96        4.55      1.48 o
   5  -3  16        0.53        0.00      1.24 o
   6  -3  16        0.98        1.12      1.35 o
  -7  -2  16        0.39        0.85      1.81 o
  -6  -2  16       53.10       49.06      7.69 o
  -5  -2  16      137.86      152.94      4.75 o
  -4  -2  16      457.50      428.98      8.38 o
  -3  -2  16       39.82       39.10      1.97 o
  -2  -2  16        2.47        1.42      1.07 o
  -1  -2  16      602.28      604.67      9.69 o
   0  -2  16      924.34      938.67     12.16 o
   1  -2  16        7.83       10.24      1.00 o
   2  -2  16       36.83       31.54      2.43 o
   3  -2  16       15.41       16.58      1.48 o
   4  -2  16       13.55       20.52      1.97 o
   5  -2  16       84.49       90.83      3.45 o
   6  -2  16        0.32        1.34      1.29 o
   7  -2  16      119.11      170.38      6.64 o
  -7  -1  16        4.04        4.70      2.42 o
  -6  -1  16        0.10        1.14      1.48 o
  -5  -1  16       82.05       76.07      3.45 o
  -4  -1  16      118.78       98.21      3.45 o
  -3  -1  16       54.03       48.72      3.61 o
  -2  -1  16       95.41       93.73      2.96 o
  -1  -1  16       62.31       61.60      2.47 o
   0  -1  16      171.16      151.92      3.48 o
   1  -1  16      244.06      252.95      5.05 o
   2  -1  16       44.55       38.63      1.97 o
   3  -1  16       36.00       41.74      2.10 o
   4  -1  16        6.08        5.98      1.48 o
   5  -1  16       28.74       20.60      1.97 o
   6  -1  16       29.86       43.95      3.13 o
   7  -1  16        0.06        2.48      1.60 o
  -7   0  16        5.73        5.55      2.42 o
  -6   0  16        1.96        1.14      1.48 o
  -5   0  16       67.74       65.40      3.62 o
  -4   0  16      118.96      125.19      5.11 o
  -3   0  16       65.21       66.81      2.60 o
  -2   0  16      113.04      105.67      2.96 o
  -1   0  16      252.78      220.57      3.94 o
   0   0  16       10.13        9.07      0.85 o
   1   0  16      768.53      788.48     15.41 o
   2   0  16       39.99       45.05      2.10 o
   3   0  16      803.14      798.96     12.63 o
   4   0  16       29.80       26.46      1.97 o
   5   0  16      234.17      228.66      5.57 o
   6   0  16       10.15       14.31      1.97 o
   7   0  16       63.91       71.50      3.59 o
  -7   1  16        0.00        0.37      1.24 o
  -6   1  16        4.55       10.44      1.97 o
  -5   1  16        5.45        5.12      2.82 o
  -4   1  16       88.20       74.44      3.39 o
  -3   1  16       38.39       38.77      2.50 o
  -2   1  16       30.35       25.90      1.60 o
  -1   1  16      295.21      297.05     11.01 o
   0   1  16       21.95       24.53      1.28 o
   1   1  16      235.39      236.04      8.28 o
   2   1  16      655.08      692.00      9.38 o
   3   1  16       81.34       79.44      3.22 o
   4   1  16       78.05       62.18      2.47 o
   5   1  16       56.54       58.53      2.96 o
   6   1  16       52.18       55.38      3.79 o
   7   1  16       14.15       12.65      1.97 o
  -7   2  16        5.29        5.00      2.05 o
  -6   2  16       11.81       11.19      1.97 o
  -5   2  16       54.87       45.95      2.60 o
  -4   2  16      146.46      139.72      7.17 o
  -3   2  16      288.42      295.49      8.85 o
  -2   2  16      319.54      307.86      5.74 o
  -1   2  16      368.99      359.76      5.60 o
   0   2  16       69.93       71.89      2.00 o
   1   2  16       20.11       17.49      1.00 o
   2   2  16      200.39      236.66      4.96 o
   3   2  16        1.03        1.14      0.99 o
   4   2  16       11.93       13.44      1.48 o
   5   2  16       47.91       47.51      3.09 o
   6   2  16      153.35      153.94      5.38 o
   7   2  16        8.79       10.79      3.84 o
  -6   3  16        0.27       -1.71      1.71 o
  -5   3  16        0.36        1.71      1.48 o
  -4   3  16       21.54       26.29      5.19 o
  -3   3  16      160.43      151.09      8.03 o
  -2   3  16       61.05       63.89      2.26 o
  -1   3  16        2.64        3.13      0.99 o
   0   3  16       66.02       55.45      2.20 o
   1   3  16        0.17       -0.43      0.91 o
   2   3  16      252.31      240.31      4.75 o
   3   3  16       32.01       30.47      2.42 o
   4   3  16       41.25       37.65      2.67 o
   5   3  16        0.04        1.88      1.42 o
   6   3  16       21.83       21.79      2.42 o
   7   3  16       31.89       43.57      3.62 o
  -6   4  16       31.22       31.84      3.28 o
  -5   4  16        0.09       -1.42      1.42 o
  -4   4  16       20.41       17.60      2.42 o
  -3   4  16      174.79      167.40      5.43 o
  -2   4  16       21.44       21.02      1.53 o
  -1   4  16      259.31      260.93      6.32 o
   0   4  16      270.00      264.22      4.93 o
   1   4  16      204.62      214.41      5.43 o
   2   4  16       92.21       82.90      2.60 o
   3   4  16      655.00      616.17     12.68 o
   4   4  16        9.36       11.17      1.81 o
   5   4  16      121.81      112.73      4.83 o
   6   4  16       20.67       20.64      2.42 o
   7   4  16        3.32        4.27      2.56 o
  -6   5  16        1.06        1.28      1.81 o
  -5   5  16        4.81        5.98      1.81 o
  -4   5  16       40.24       41.53      3.02 o
  -3   5  16     1541.47     1468.02     26.57 o
  -2   5  16      142.16      118.23      4.74 o
  -1   5  16       28.05       23.63      1.48 o
   0   5  16       16.26       13.89      1.09 o
   1   5  16        6.93        4.27      0.99 o
   2   5  16        1.53        0.00      0.99 o
   3   5  16        2.11        2.39      1.42 o
   4   5  16      496.92      431.85     10.27 o
   5   5  16       40.12       35.89      3.02 o
   6   5  16       14.71       14.21      2.42 o
   7   5  16       25.21       33.45      3.28 o
  -6   6  16        0.31       -1.20      1.71 o
  -5   6  16        1.04        1.71      3.42 o
  -4   6  16       53.07       52.55      3.02 o
  -3   6  16      385.81      356.12     11.53 o
  -2   6  16        1.20       12.13      2.86 o
  -1   6  16        5.92        6.27      1.14 o
   0   6  16      276.60      248.13     13.20 o
   1   6  16       16.85       14.79      1.88 o
   2   6  16      272.45      242.71      5.08 o
   3   6  16      122.40      119.78      5.12 o
   4   6  16        1.06        3.42      1.81 o
   5   6  16       43.97       38.90      3.02 o
   6   6  16       15.32       10.57      2.05 o
   7   6  16        2.35        5.98      2.05 o
  -6   7  16        0.25        0.00      1.81 o
  -5   7  16        4.38        5.12      1.81 o
  -4   7  16       17.30       17.08      2.42 o
  -3   7  16       34.68       31.64      2.99 o
  -2   7  16      291.65      291.00      8.40 o
  -1   7  16       80.02       78.80      2.60 o
   0   7  16       21.06       14.81      1.48 o
   1   7  16       11.69        8.34      1.09 o
   2   7  16        1.12        1.42      0.99 o
   3   7  16      279.34      292.20      6.07 o
   4   7  16       12.37       14.21      5.12 o
   5   7  16      182.44      170.22      6.83 o
   6   7  16        0.01        0.34      1.71 o
   7   7  16        3.20        6.83      2.05 o
  -6   8  16        0.75        0.61      2.05 o
  -5   8  16       16.51       13.58      2.42 o
  -4   8  16       15.67       15.05      2.42 o
  -3   8  16        4.94        5.69      1.48 o
  -2   8  16     1351.23     1323.61     27.16 o
  -1   8  16        7.00        6.64      1.25 o
   0   8  16       20.86       23.99      1.60 o
   1   8  16       80.41       84.27      2.76 o
   2   8  16        6.23        6.26      1.09 o
   3   8  16      770.77      808.22     12.98 o
   4   8  16       37.79       38.45      3.02 o
   5   8  16       41.94       41.15      3.02 o
   6   8  16        7.05       11.67      2.42 o
   7   8  16        0.85        6.83      2.56 o
  -6   9  16        0.42        1.71      3.42 o
  -5   9  16        8.52        6.71      2.05 o
  -4   9  16        0.05       -0.17      1.42 o
  -3   9  16       65.08       55.34      4.79 o
  -2   9  16      324.35      309.78     15.85 o
  -1   9  16       17.35       17.42      1.60 o
   0   9  16       52.27       48.87      2.26 o
   1   9  16       18.08       22.22      1.76 o
   2   9  16      160.88      152.88      4.09 o
   3   9  16       27.02       27.69      1.97 o
   4   9  16        6.28        8.24      1.81 o
   5   9  16       76.97       66.61      3.62 o
   6   9  16       92.47       96.50      6.40 o
  -6  10  16        2.84        2.56      3.42 o
  -5  10  16       53.58       57.23      3.62 o
  -4  10  16        3.52        5.55      1.81 o
  -3  10  16       29.24       25.52      2.39 o
  -2  10  16       18.69       16.42      1.76 o
  -1  10  16        0.01        2.03      1.13 o
   0  10  16        1.96        3.42      1.09 o
   1  10  16      103.72      101.98      3.71 o
   2  10  16        0.05        0.00      0.99 o
   3  10  16      176.63      164.06      4.25 o
   4  10  16       24.01       31.87      7.69 o
   5  10  16       25.83       30.96      3.02 o
   6  10  16        0.11        0.00      1.81 o
  -5  11  16        4.35        4.51      2.05 o
  -4  11  16        6.37        5.55      1.81 o
  -3  11  16        2.57        2.68      1.24 o
  -2  11  16        2.35        3.05      1.29 o
  -1  11  16        1.60       -0.53      1.13 o
   0  11  16      275.37      262.83      5.74 o
   1  11  16       22.63       15.18      2.05 o
   2  11  16      238.68      249.22      5.74 o
   3  11  16       72.10       63.69      2.76 o
   4  11  16      388.78      402.22      9.95 o
   5  11  16        7.09        6.52      2.13 o
   6  11  16      162.93      176.38      6.64 o
  -5  12  16        1.46        6.83      3.42 o
  -4  12  16        2.93        0.00      2.56 o
  -3  12  16        8.24       13.36      2.42 o
  -2  12  16      103.75      102.14      4.83 o
  -1  12  16      574.66      599.30     13.29 o
   0  12  16        0.04        0.57      1.07 o
   1  12  16       11.62       12.22      3.08 o
   2  12  16       75.52       67.74      4.27 o
   3  12  16        0.21        2.28      1.48 o
   4  12  16       66.60       67.11      3.62 o
   5  12  16        1.13       -1.81      1.81 o
   6  12  16       67.75       75.64      4.83 o
  -5  13  16        2.87        1.71      2.56 o
  -4  13  16        6.79        9.39      3.42 o
  -3  13  16        0.36       -0.17      1.42 o
  -2  13  16        0.10        0.43      2.13 o
  -1  13  16      152.15      141.85      5.43 o
   0  13  16      256.80      266.45      7.85 o
   1  13  16        3.79        1.28      1.81 o
   2  13  16        0.27       -0.85      1.81 o
   3  13  16        0.84        0.00      2.56 o
   4  13  16        0.13        0.00      2.56 o
   5  13  16       19.68       24.77      4.27 o
  -4  14  16        0.64        0.85      2.56 o
  -3  14  16        0.18        0.00      1.81 o
  -2  14  16        6.09        6.86      3.84 o
  -1  14  16       27.76       19.96      3.84 o
   0  14  16       47.95       42.12      3.62 o
   1  14  16        0.46        2.56      1.81 o
   2  14  16       16.41       17.29      2.67 o
   3  14  16       11.02       11.47      2.56 o
   4  14  16       10.55       18.79      4.27 o
  -4  15  16        1.45        5.12      3.42 o
  -3  15  16       31.31       26.68      3.28 o
  -2  15  16       17.92       25.92      3.84 o
  -1  15  16       16.26       19.41      2.67 o
   0  15  16       46.69       51.60      4.27 o
   1  15  16       28.69       28.92      3.02 o
   2  15  16        0.49        1.34      2.05 o
   3  15  16       28.52       32.30      3.28 o
   4  15  16        0.10        0.00      2.42 o
  -3  16  16        0.39        0.43      1.81 o
  -2  16  16        0.00        0.43      2.99 o
  -1  16  16        5.44        4.39      2.13 o
   0  16  16       41.51       45.28      3.62 o
   1  16  16       33.75       24.42      3.28 o
   2  16  16       10.54       13.25      2.42 o
   3  16  16        0.57        0.43      1.81 o
   4  16  16        0.80       -2.42      2.42 o
  -1  17  16       28.85       29.66      4.27 o
   0  17  16       67.47       69.27      4.83 o
   1  17  16        0.25       -1.95      4.70 o
   2  17  16       18.39       15.90      3.02 o
   3  17  16        5.69        9.39      3.42 o
  -1 -12  17       14.61       20.50      4.27 o
  -2 -11  17        8.52        9.87      2.42 o
  -1 -11  17       13.35       16.57      2.67 o
   0 -11  17       76.86       79.42      6.83 o
   1 -11  17        0.72        3.54      2.13 o
   2 -11  17       47.69       49.07      7.26 o
  -3 -10  17       92.36      108.07      5.43 o
  -2 -10  17       64.11       68.34      7.69 o
  -1 -10  17       52.06       44.02      3.62 o
   0 -10  17        0.92        3.84      2.99 o
   1 -10  17        7.44       11.29      2.42 o
   2 -10  17       64.81       76.09      4.70 o
   3 -10  17        4.08        5.12      2.42 o
  -4  -9  17        0.65        1.71      1.81 o
  -3  -9  17       37.94       41.78      3.84 o
  -2  -9  17        3.40        3.42      2.56 o
  -1  -9  17      170.04      169.52      6.04 o
   0  -9  17       36.92       40.14      3.02 o
   1  -9  17        8.31       16.41      2.42 o
   2  -9  17        0.38        1.28      1.81 o
   3  -9  17      136.75      125.29      5.43 o
   4  -9  17        5.06        9.39      3.42 o
  -4  -8  17       51.19       56.05      3.89 o
  -3  -8  17        0.01       -0.43      1.81 o
  -2  -8  17       46.11       49.59      3.62 o
  -1  -8  17       73.49       79.11      4.23 o
   0  -8  17       43.93       45.52      3.42 o
   1  -8  17       74.61       68.32      3.62 o
   2  -8  17       12.46        7.81      2.13 o
   3  -8  17        9.00        8.97      2.42 o
   4  -8  17       16.94       25.03      3.28 o
  -5  -7  17       62.73       64.61      4.23 o
  -4  -7  17       42.23       36.14      5.55 o
  -3  -7  17      132.59      121.77      5.11 o
  -2  -7  17       61.82       60.28      3.62 o
  -1  -7  17       80.82       74.39      3.62 o
   0  -7  17       13.78       14.03      1.48 o
   1  -7  17       52.22       53.30      3.28 o
   2  -7  17      112.85      112.96      5.12 o
   3  -7  17      134.26      133.22      5.43 o
   4  -7  17      229.39      234.25      7.85 o
   5  -7  17       24.56       26.47      4.27 o
  -5  -6  17        7.13        6.83      2.42 o
  -4  -6  17       23.36       18.45      2.42 o
  -3  -6  17      100.18       95.55      4.50 o
  -2  -6  17       51.25       45.33      4.70 o
  -1  -6  17       15.51       17.24      2.05 o
   0  -6  17      259.68      259.43      5.92 o
   1  -6  17        1.02        1.28      1.81 o
   2  -6  17       79.99       94.13      4.27 o
   3  -6  17       50.68       54.80      5.55 o
   4  -6  17       84.53       83.29      4.70 o
   5  -6  17        1.64       -0.34      1.42 o
  -6  -5  17        0.81        3.29      2.05 o
  -5  -5  17        0.12       -0.12      2.44 o
  -4  -5  17       19.44       19.34      1.97 o
  -3  -5  17      125.05      109.13      4.87 o
  -2  -5  17      184.58      195.14      6.04 o
  -1  -5  17      231.01      227.17      6.64 o
   0  -5  17     1811.09     1849.62     26.62 o
   1  -5  17      549.35      540.78     10.11 o
   2  -5  17      457.15      477.48     15.80 o
   3  -5  17        3.09        5.12      1.81 o
   4  -5  17      194.98      187.57      6.64 o
   5  -5  17       27.66       34.37      4.70 o
   6  -5  17       21.37       14.52      4.27 o
  -6  -4  17        1.49        0.47      1.60 o
  -5  -4  17       93.19       91.70      3.76 o
  -4  -4  17      161.15      144.78      4.44 o
  -3  -4  17        5.67        7.40      1.48 o
  -2  -4  17       20.90       19.91      1.60 o
  -1  -4  17      162.87      168.13      4.25 o
   0  -4  17       22.54       22.66      1.45 o
   1  -4  17      213.99      230.41      4.37 o
   2  -4  17       43.79       47.55      3.76 o
   3  -4  17       24.48       21.72      2.70 o
   4  -4  17       27.90       24.18      1.97 o
   5  -4  17       19.85       18.79      2.42 o
   6  -4  17       72.38       92.18      8.54 o
  -6  -3  17        0.79       -0.28      1.48 o
  -5  -3  17        0.10        0.61      1.24 o
  -4  -3  17      132.53      147.96      4.44 o
  -3  -3  17        2.26        1.07      1.36 o
  -2  -3  17      283.49      284.90      6.07 o
  -1  -3  17       59.63       68.67      3.30 o
   0  -3  17       29.19       27.57      1.60 o
   1  -3  17      675.69      682.74      9.60 o
   2  -3  17      174.35      187.48      4.44 o
   3  -3  17      267.39      238.90      8.30 o
   4  -3  17      281.35      268.25      6.23 o
   5  -3  17       21.89       25.18      2.10 o
   6  -3  17       85.89       91.63      6.10 o
  -6  -2  17       22.20       29.47      2.60 o
  -5  -2  17        9.22        8.30      2.07 o
  -4  -2  17      242.74      226.87      5.57 o
  -3  -2  17       80.56       77.20      2.96 o
  -2  -2  17        1.04        1.71      0.99 o
  -1  -2  17       18.67       16.70      1.48 o
   0  -2  17       16.06       19.57      1.85 o
   1  -2  17      233.71      226.50      4.15 o
   2  -2  17        1.46        3.42      1.24 o
   3  -2  17        2.50        3.29      1.24 o
   4  -2  17      305.33      268.82      6.07 o
   5  -2  17        2.30        0.98      1.24 o
   6  -2  17       93.27      104.10      3.94 o
  -7  -1  17       21.77       23.06      3.02 o
  -6  -1  17        7.19       10.55      1.97 o
  -5  -1  17        4.27        3.99      1.48 o
  -4  -1  17       43.52       37.40      2.47 o
  -3  -1  17        0.10        0.00      0.99 o
  -2  -1  17        2.99        1.71      0.99 o
  -1  -1  17      100.46      104.72      2.56 o
   0  -1  17      318.31      324.76      5.12 o
   1  -1  17      142.40      128.33      3.70 o
   2  -1  17      617.68      635.96     10.81 o
   3  -1  17        3.60        3.84      1.09 o
   4  -1  17      197.45      178.70      6.49 o
   5  -1  17      163.65      175.32      5.29 o
   6  -1  17       13.58       12.33      1.76 o
   7  -1  17        0.20        0.61      2.05 o
  -7   0  17        0.88        0.43      1.81 o
  -6   0  17        8.09        7.97      1.97 o
  -5   0  17        5.69        5.12      1.61 o
  -4   0  17      110.11      122.32      3.94 o
  -3   0  17       23.81       28.84      1.97 o
  -2   0  17       14.73       12.85      1.48 o
  -1   0  17      362.40      373.67      6.41 o
   0   0  17        4.57        4.34      0.85 o
   1   0  17       27.89       23.97      1.28 o
   2   0  17     1773.64     1844.17     29.70 o
   3   0  17      299.77      272.54      5.57 o
   4   0  17        8.13        3.52      1.64 o
   5   0  17       12.18        9.64      1.87 o
   6   0  17        0.20        0.85      1.48 o
   7   0  17       82.39       94.13      4.09 o
  -7   1  17        3.64        1.71      2.56 o
  -6   1  17        0.80       -0.85      1.48 o
  -5   1  17      162.62      174.40      9.10 o
  -4   1  17       42.85       39.15      2.47 o
  -3   1  17      529.61      516.25      9.19 o
  -2   1  17        0.11       -1.20      1.33 o
  -1   1  17      203.11      208.50      4.31 o
   0   1  17      228.37      261.83      4.46 o
   1   1  17      162.96      131.59      4.68 o
   2   1  17     1411.97     1449.96     25.19 o
   3   1  17       70.74       69.46      4.76 o
   4   1  17        0.10        1.59      1.24 o
   5   1  17      136.88      126.74      5.75 o
   6   1  17        1.02        0.37      1.24 o
   7   1  17        9.19       10.38      2.42 o
  -7   2  17        3.13       -0.85      2.56 o
  -6   2  17        9.80       14.10      2.42 o
  -5   2  17        3.48        2.13      1.81 o
  -4   2  17       87.75       85.13      3.76 o
  -3   2  17      470.29      445.61     10.67 o
  -2   2  17       55.28       47.02      2.67 o
  -1   2  17      219.36      214.69      4.44 o
   0   2  17       43.63       43.68      2.65 o
   1   2  17        0.62        1.28      0.91 o
   2   2  17      319.68      296.13      5.74 o
   3   2  17       34.02       30.32      2.42 o
   4   2  17        5.66        6.83      1.81 o
   5   2  17       24.02       20.82      2.56 o
   6   2  17       44.04       46.13      3.62 o
   7   2  17        5.60        7.93      2.05 o
  -6   3  17        0.05       -0.85      2.13 o
  -5   3  17       38.57       41.04      7.26 o
  -4   3  17       21.97       28.18      2.42 o
  -3   3  17       92.14       86.68      4.23 o
  -2   3  17       45.11       32.17      2.42 o
  -1   3  17        4.72        3.99      0.99 o
   0   3  17        0.98        3.13      0.99 o
   1   3  17      313.03      293.88      7.02 o
   2   3  17      480.43      462.55      8.13 o
   3   3  17        4.41        2.99      1.21 o
   4   3  17        1.68        2.05      1.42 o
   5   3  17       49.19       39.75      3.02 o
   6   3  17        0.09       -0.85      1.42 o
   7   3  17       19.69       22.73      2.67 o
  -6   4  17        2.16        2.13      1.81 o
  -5   4  17       26.95       24.88      2.99 o
  -4   4  17       12.97       11.51      2.99 o
  -3   4  17      211.75      212.21      6.83 o
  -2   4  17      435.66      420.00      7.51 o
  -1   4  17        6.35        6.94      1.64 o
   0   4  17       48.51       45.94      1.97 o
   1   4  17       11.07       10.03      1.26 o
   2   4  17       61.02       60.69      2.26 o
   3   4  17     1814.27     1858.44     32.91 o
   4   4  17      445.00      416.34      9.95 o
   5   4  17      624.15      570.07     12.68 o
   6   4  17        9.50       10.08      2.05 o
   7   4  17       72.29       82.97      4.50 o
  -6   5  17        3.95        4.70      1.81 o
  -5   5  17        4.26        8.63      1.81 o
  -4   5  17        8.59       11.21      3.42 o
  -3   5  17        1.14        2.13      1.21 o
  -2   5  17     2136.18     2171.48     30.75 o
  -1   5  17        0.58        1.42      1.07 o
   0   5  17       80.83       89.79      2.76 o
   1   5  17       32.47       25.93      1.48 o
   2   5  17      145.40      128.61      4.55 o
   3   5  17     2222.94     2255.02     38.95 o
   4   5  17      303.72      298.92      7.85 o
   5   5  17       36.80       35.22      4.70 o
   6   5  17       25.73       25.35      2.67 o
   7   5  17       17.83       21.14      2.99 o
  -6   6  17        0.02       -0.43      1.81 o
  -5   6  17        1.04       -0.43      1.21 o
  -4   6  17        1.06        0.68      1.42 o
  -3   6  17      125.16      111.20      4.50 o
  -2   6  17       46.94       38.25      3.06 o
  -1   6  17      129.64      131.39      3.65 o
   0   6  17        0.63        0.43      0.70 o
   1   6  17      291.08      265.94      5.42 o
   2   6  17        0.13        1.14      0.99 o
   3   6  17      121.28      103.90      4.23 o
   4   6  17      142.17      150.35      5.43 o
   5   6  17        1.56        0.17      3.42 o
   6   6  17        1.53        0.68      1.42 o
   7   6  17       33.97       46.97      5.12 o
  -6   7  17        0.12       -1.28      1.81 o
  -5   7  17        0.61        2.56      1.42 o
  -4   7  17       31.95       30.46      2.67 o
  -3   7  17       38.92       34.63      2.67 o
  -2   7  17     1252.77     1171.94     26.63 o
  -1   7  17        4.14        3.13      0.99 o
   0   7  17       81.46       78.05      3.14 o
   1   7  17      111.78      104.42      3.17 o
   2   7  17       52.49       49.29      2.26 o
   3   7  17       78.08       79.16      6.83 o
   4   7  17      222.65      236.57      7.25 o
   5   7  17       11.75       16.75      2.42 o
   6   7  17        9.22        7.86      1.81 o
   7   7  17        0.22        1.71      2.56 o
  -6   8  17        0.11        1.71      1.81 o
  -5   8  17        5.91        8.88      2.05 o
  -4   8  17       24.68       21.85      2.42 o
  -3   8  17      348.11      319.17      8.45 o
  -2   8  17       46.48       50.68      2.47 o
  -1   8  17        0.11       -0.57      0.99 o
   0   8  17      111.18      102.97      3.10 o
   1   8  17        7.01        5.90      1.02 o
   2   8  17       34.64       29.52      1.97 o
   3   8  17       62.61       60.90      2.96 o
   4   8  17       22.95       27.76      2.42 o
   5   8  17      167.66      176.07      6.04 o
   6   8  17       53.59       56.48      3.62 o
   7   8  17        2.22        4.27      2.56 o
  -6   9  17        0.79        3.66      2.05 o
  -5   9  17        1.47        4.70      2.13 o
  -4   9  17       24.56       21.49      2.42 o
  -3   9  17       27.84       32.07      1.97 o
  -2   9  17      100.26      102.88      5.13 o
  -1   9  17      293.45      281.43      7.54 o
   0   9  17       18.11       17.41      1.60 o
   1   9  17       28.29       21.58      1.76 o
   2   9  17        7.91        6.62      1.48 o
   3   9  17       30.44       33.88      2.68 o
   4   9  17       86.97       84.21     10.25 o
   5   9  17       15.53       11.78      2.56 o
   6   9  17       40.81       43.33      3.62 o
  -6  10  17        0.15        1.71      3.42 o
  -5  10  17        1.18        3.84      1.81 o
  -4  10  17       12.30       11.96      2.42 o
  -3  10  17       25.33       20.88      1.97 o
  -2  10  17        0.07        0.43      1.09 o
  -1  10  17      118.18      122.49      3.76 o
   0  10  17        9.15        9.34      1.48 o
   1  10  17       43.85       50.40      2.47 o
   2  10  17      107.88      113.43      4.80 o
   3  10  17       36.70       27.16      1.97 o
   4  10  17      184.55      178.91      6.04 o
   5  10  17      101.96      114.73      5.11 o
   6  10  17        0.95        0.43      2.99 o
  -5  11  17        0.11        1.28      1.81 o
  -4  11  17        1.47        0.85      1.81 o
  -3  11  17        0.77        2.20      1.24 o
  -2  11  17      129.88      112.98      3.76 o
  -1  11  17      315.50      292.58     15.38 o
   0  11  17       28.16       24.11      2.77 o
   1  11  17       85.13       85.83      4.33 o
   2  11  17        0.01       -0.85      0.99 o
   3  11  17       68.26       71.49      2.96 o
   4  11  17        0.28        1.71      1.81 o
   5  11  17       14.76       12.98      2.99 o
   6  11  17        0.95        1.95      2.05 o
  -5  12  17        0.33        0.00      2.56 o
  -4  12  17       25.57       26.47      4.27 o
  -3  12  17        0.48        1.88      1.42 o
  -2  12  17       12.44       13.29      2.53 o
  -1  12  17       14.33       16.01      1.76 o
   0  12  17       36.32       34.06      2.26 o
   1  12  17      167.32      149.07      4.25 o
   2  12  17      134.92      150.32      4.25 o
   3  12  17      200.28      199.47      7.16 o
   4  12  17       11.89       13.66      2.42 o
   5  12  17       42.39       53.29      4.27 o
   6  12  17        1.01        5.12      2.42 o
  -5  13  17        2.28        4.27      3.42 o
  -4  13  17       21.41       25.62      4.27 o
  -3  13  17       17.33       21.96      2.67 o
  -2  13  17       13.18       12.40      2.42 o
  -1  13  17        0.08       -0.43      1.81 o
   0  13  17        7.29       10.77      2.42 o
   1  13  17       31.47       27.43      3.02 o
   2  13  17       32.52       29.47      3.02 o
   3  13  17        6.57        3.84      1.81 o
   4  13  17       46.47       61.49      5.98 o
   5  13  17        0.69       -0.85      2.56 o
  -4  14  17        6.77       17.08      4.27 o
  -3  14  17       29.35       32.45      3.02 o
  -2  14  17       25.75       36.00      3.84 o
  -1  14  17       30.05       27.43      3.02 o
   0  14  17       11.60        8.97      2.42 o
   1  14  17        1.72        1.71      1.81 o
   2  14  17        2.14        4.27      2.56 o
   3  14  17        0.98        0.85      1.81 o
   4  14  17        2.64       -2.56      2.56 o
   5  14  17       93.73      110.17      7.69 o
  -3  15  17        0.48        3.05      2.56 o
  -2  15  17       24.44       24.88      3.02 o
  -1  15  17       57.01       56.95      4.23 o
   0  15  17      165.44      170.68      7.26 o
   1  15  17       28.17       32.32      3.28 o
   2  15  17        7.71       12.75      2.42 o
   3  15  17       13.58       20.53      3.02 o
   4  15  17        1.11       -0.85      3.42 o
  -3  16  17        3.45        6.83      3.42 o
  -2  16  17        2.71        6.49      5.12 o
  -1  16  17        0.04       -0.43      1.81 o
   0  16  17       29.00       20.93      3.02 o
   1  16  17      145.09      142.30      6.32 o
   2  16  17        0.07        0.43      1.81 o
   3  16  17       49.22       58.39      4.27 o
  -1  17  17        2.47        9.39      3.42 o
   0  17  17       35.37       41.18      3.89 o
   1  17  17        2.88        4.27      2.56 o
   2  17  17        0.02        0.85      2.56 o
  -2 -11  18       18.35       25.62      4.27 o
  -1 -11  18       97.74      104.07     11.10 o
   0 -11  18       48.61       46.97      5.12 o
   1 -11  18       43.27       42.70      5.12 o
   2 -11  18       24.97       29.89      5.12 o
  -3 -10  18        8.00       10.25      3.42 o
  -2 -10  18        6.37        1.28      1.81 o
  -1 -10  18       53.20       57.54      8.11 o
   0 -10  18      453.64      473.97     17.08 o
   1 -10  18      121.95      138.08      6.04 o
   2 -10  18        8.57        6.83      2.42 o
   3 -10  18      136.09      152.01      9.39 o
  -3  -9  18       41.42       44.42      3.62 o
  -2  -9  18        2.19       -0.34      1.71 o
  -1  -9  18       39.98       41.86      3.62 o
   0  -9  18       22.12       31.12      3.42 o
   1  -9  18       15.11       13.36      2.42 o
   2  -9  18       14.21       23.28      3.84 o
   3  -9  18        0.03        1.71      2.05 o
  -4  -8  18        3.76        6.83      2.42 o
  -3  -8  18        3.07        2.99      1.81 o
  -2  -8  18       27.30       21.19      5.55 o
  -1  -8  18        7.52        6.40      1.81 o
   0  -8  18      195.90      190.50      6.32 o
   1  -8  18      166.65      195.87      7.69 o
   2  -8  18        0.03       -0.85      1.81 o
   3  -8  18       30.77       28.67      3.02 o
   4  -8  18        3.11        2.56      2.42 o
  -5  -7  18       43.24       40.14      5.12 o
  -4  -7  18       94.70       97.80      4.83 o
  -3  -7  18       87.73       88.85      6.40 o
  -2  -7  18        0.06        2.13      1.81 o
  -1  -7  18        0.31        1.02      1.42 o
   0  -7  18       27.58       28.29      3.84 o
   1  -7  18      242.96      243.59     12.38 o
   2  -7  18       11.12       15.12      4.70 o
   3  -7  18        3.94        4.39      2.05 o
   4  -7  18       31.59       39.30      3.62 o
   5  -7  18        8.79        5.98      3.42 o
  -5  -6  18        0.36        0.61      4.70 o
  -4  -6  18       39.26       40.26      4.70 o
  -3  -6  18      139.14      138.81      5.43 o
  -2  -6  18       18.42       19.98      3.84 o
  -1  -6  18       40.36       48.15      8.11 o
   0  -6  18       27.08       34.03      2.45 o
   1  -6  18      817.72      790.42     16.30 o
   2  -6  18       10.16        8.63      1.81 o
   3  -6  18      149.75      138.75     10.67 o
   4  -6  18       92.70       91.90      4.83 o
   5  -6  18       14.30       13.26      2.99 o
  -6  -5  18        1.55        8.54      3.42 o
  -5  -5  18        0.03        1.71      2.56 o
  -4  -5  18       10.81       12.20      2.42 o
  -3  -5  18      141.86      131.52      5.55 o
  -2  -5  18        0.30        1.54      1.42 o
  -1  -5  18        0.42        1.28      1.21 o
   0  -5  18       81.64       77.47      4.57 o
   1  -5  18      122.81      117.95      4.83 o
   2  -5  18        4.76        5.55      1.81 o
   3  -5  18      104.65      103.59      5.12 o
   4  -5  18       36.98       47.84      3.62 o
   5  -5  18        3.89        5.37      2.05 o
  -6  -4  18       31.47       36.47      2.96 o
  -5  -4  18        8.58        7.94      1.76 o
  -4  -4  18        8.47       11.52      1.97 o
  -3  -4  18       68.55       59.81      2.96 o
  -2  -4  18      329.74      342.99      7.06 o
  -1  -4  18       64.41       66.90      2.76 o
   0  -4  18      578.32      579.54      8.43 o
   1  -4  18       81.47       87.64      2.65 o
   2  -4  18     1295.30     1386.23     20.86 o
   3  -4  18        3.29        1.83      1.24 o
   4  -4  18      145.27      134.52      5.43 o
   5  -4  18        3.01        5.49      2.05 o
   6  -4  18      152.46      188.73     10.25 o
  -6  -3  18       12.93       10.55      1.97 o
  -5  -3  18        5.59        6.40      1.76 o
  -4  -3  18       29.61       27.89      2.10 o
  -3  -3  18        0.01       -0.21      1.26 o
  -2  -3  18        6.33        6.78      2.00 o
  -1  -3  18       96.14       92.32      2.96 o
   0  -3  18      166.69      183.49      3.84 o
   1  -3  18      804.36      801.95     10.98 o
   2  -3  18        4.21        5.98      1.48 o
   3  -3  18      104.91      102.40      3.26 o
   4  -3  18        4.65        1.22      1.73 o
   5  -3  18       72.55       77.19      3.26 o
   6  -3  18        8.36       11.29      2.10 o
  -6  -2  18       31.91       32.33      2.85 o
  -5  -2  18        2.16        0.12      1.24 o
  -4  -2  18       18.46       21.35      1.97 o
  -3  -2  18      143.94      142.77      4.09 o
  -2  -2  18      108.37      108.77      4.56 o
  -1  -2  18       12.85       18.77      2.22 o
   0  -2  18      350.49      357.58      5.75 o
   1  -2  18      617.43      615.98      8.75 o
   2  -2  18      542.90      511.80      9.03 o
   3  -2  18       40.85       41.07      2.10 o
   4  -2  18        0.02       -1.13      1.13 o
   5  -2  18       21.64       19.02      1.97 o
   6  -2  18       64.26       63.29      3.26 o
  -6  -1  18        0.03       -0.49      2.13 o
  -5  -1  18        3.10        5.12      1.60 o
  -4  -1  18       20.05       18.54      1.97 o
  -3  -1  18       54.62       62.07      2.76 o
  -2  -1  18       96.22       95.83      5.80 o
  -1  -1  18        1.02        1.71      0.99 o
   0  -1  18      138.55      149.06      3.18 o
   1  -1  18       16.88       17.54      1.60 o
   2  -1  18      332.30      305.87     17.48 o
   3  -1  18       45.55       56.97      3.88 o
   4  -1  18       13.86       15.80      1.60 o
   5  -1  18       12.45       12.42      1.76 o
   6  -1  18       19.88       25.78      2.26 o
  -6   0  18        0.85       -0.85      1.24 o
  -5   0  18        2.05        1.10      1.24 o
  -4   0  18       19.19       15.95      1.97 o
  -3   0  18      223.16      215.14      5.08 o
  -2   0  18        1.21        2.28      0.99 o
  -1   0  18        0.30        1.28      0.85 o
   0   0  18      248.17      240.24      7.27 o
   1   0  18      235.10      255.94      4.47 o
   2   0  18      198.74      195.69      4.59 o
   3   0  18      402.14      405.05      7.55 o
   4   0  18      216.32      202.81      7.14 o
   5   0  18        4.18        5.98      1.48 o
   6   0  18       80.79       75.64      4.23 o
  -7   1  18        1.75       -1.71      2.56 o
  -6   1  18       13.87       11.67      2.42 o
  -5   1  18        2.99        2.22      1.71 o
  -4   1  18        5.84       11.35      4.27 o
  -3   1  18       15.08       13.04      1.81 o
  -2   1  18       73.35       82.98      3.62 o
  -1   1  18        5.14        7.29      1.24 o
   0   1  18      418.20      393.39      7.06 o
   1   1  18        1.36        1.71      0.99 o
   2   1  18      216.18      206.50      5.71 o
   3   1  18       78.24       77.35      3.62 o
   4   1  18      153.21      140.42      8.54 o
   5   1  18       56.54       46.51      4.27 o
   6   1  18        1.21        1.71      1.81 o
  -7   2  18        5.87        7.69      3.42 o
  -6   2  18        3.20        2.56      1.81 o
  -5   2  18       87.23       88.85      6.40 o
  -4   2  18        9.81        7.69      1.81 o
  -3   2  18       52.15       50.82      3.02 o
  -2   2  18       13.72       12.75      2.13 o
  -1   2  18       11.49       11.60      1.90 o
   0   2  18       37.10       32.02      1.76 o
   1   2  18       61.77       65.21      2.47 o
   2   2  18      537.43      497.58     10.55 o
   3   2  18      903.42      900.78     25.62 o
   4   2  18      498.95      453.75     16.65 o
   5   2  18       14.45       15.81      2.42 o
   6   2  18       16.99       24.09      3.84 o
   7   2  18        1.82        7.69      2.56 o
  -7   3  18        0.62        0.00      2.56 o
  -6   3  18        1.07        1.28      1.81 o
  -5   3  18        8.31        7.93      2.05 o
  -4   3  18        0.93        0.00      1.21 o
  -3   3  18      290.75      275.84      7.25 o
  -2   3  18      929.71      873.63     16.91 o
  -1   3  18      138.55      130.15      4.71 o
   0   3  18       82.89       78.95      2.47 o
   1   3  18       17.07       16.80      1.48 o
   2   3  18       33.08       31.00      1.76 o
   3   3  18      663.91      607.72     17.93 o
   4   3  18      383.21      386.22     15.80 o
   5   3  18       83.04       87.54      4.23 o
   6   3  18       50.50       52.52      3.62 o
   7   3  18        4.48        5.12      2.56 o
  -6   4  18        1.67        2.07      2.05 o
  -5   4  18        5.40        6.40      1.81 o
  -4   4  18       84.68       87.64      6.83 o
  -3   4  18       14.01       17.12      2.42 o
  -2   4  18     1876.41     1855.04     43.55 o
  -1   4  18       36.50       28.81      1.76 o
   0   4  18       44.46       49.82      1.97 o
   1   4  18       53.32       51.54      1.97 o
   2   4  18      130.44      124.50      3.26 o
   3   4  18        0.39        2.05      1.42 o
   4   4  18        0.46        3.07      1.42 o
   5   4  18        6.84       19.68      2.99 o
   6   4  18        0.44        0.17      1.42 o
   7   4  18        1.61        3.42      2.56 o
  -6   5  18        3.79        3.84      1.81 o
  -5   5  18        1.45        2.99      1.81 o
  -4   5  18       25.72       20.93      2.42 o
  -3   5  18      191.87      178.06      5.98 o
  -2   5  18       28.76       36.91      2.67 o
  -1   5  18       85.08       83.78      2.96 o
   0   5  18        0.33        0.85      0.99 o
   1   5  18       33.39       28.90      1.76 o
   2   5  18       39.64       43.86      1.97 o
   3   5  18       31.61       30.84      2.42 o
   4   5  18      582.92      541.02     12.08 o
   5   5  18      121.42      122.97      4.83 o
   6   5  18        6.65        8.88      2.05 o
   7   5  18       42.83       46.97      5.12 o
  -6   6  18        2.74        3.84      1.81 o
  -5   6  18        0.22        1.37      1.71 o
  -4   6  18       14.63       14.10      2.42 o
  -3   6  18        2.55        2.99      1.81 o
  -2   6  18      101.70       98.55      4.15 o
  -1   6  18       42.02       44.79      1.97 o
   0   6  18        0.15        0.85      1.21 o
   1   6  18        5.78        7.99      1.24 o
   2   6  18       83.59       78.55      2.76 o
   3   6  18       49.70       44.32      3.84 o
   4   6  18        0.04        0.85      1.81 o
   5   6  18       13.30       13.88      2.99 o
   6   6  18       17.64       22.99      9.39 o
   7   6  18        2.84        7.69      2.56 o
  -6   7  18        1.28        2.13      1.81 o
  -5   7  18        2.41        2.56      1.81 o
  -4   7  18        8.38        9.84      1.81 o
  -3   7  18      169.74      144.76     11.96 o
  -2   7  18      111.62      102.18      3.26 o
  -1   7  18        2.16        4.55      0.99 o
   0   7  18        4.60        6.34      1.09 o
   1   7  18      262.39      256.59      5.42 o
   2   7  18        2.67        1.42      1.07 o
   3   7  18        2.00       -0.34      1.42 o
   4   7  18     2912.40     2922.96     50.11 o
   5   7  18      109.62      111.18      4.83 o
   6   7  18       18.85       19.13      2.67 o
   7   7  18       33.05       40.99      5.12 o
  -6   8  18        0.01        0.00      1.81 o
  -5   8  18        6.18        6.83      1.81 o
  -4   8  18        0.40        3.42      1.81 o
  -3   8  18        8.22       12.87      1.81 o
  -2   8  18       13.47       10.42      1.48 o
  -1   8  18      237.33      232.84      6.32 o
   0   8  18        0.00        1.14      0.99 o
   1   8  18       56.07       56.27      2.47 o
   2   8  18        0.99       -0.28      1.07 o
   3   8  18       92.15       84.16      3.89 o
   4   8  18      395.88      369.29      9.35 o
   5   8  18        5.04        7.47      2.13 o
   6   8  18        5.66        4.15      2.05 o
  -6   9  18        2.39        3.42      2.99 o
  -5   9  18        6.99       12.81      2.42 o
  -4   9  18       13.94       16.75      2.42 o
  -3   9  18        0.31        1.88      1.42 o
  -2   9  18       31.55       33.94      2.10 o
  -1   9  18        3.88        4.51      1.24 o
   0   9  18      235.22      220.49      5.08 o
   1   9  18       70.21       65.43      2.76 o
   2   9  18       34.66       35.30      1.97 o
   3   9  18       45.77       44.71      2.49 o
   4   9  18        0.13       -1.28      1.28 o
   5   9  18       45.05       56.02      3.62 o
   6   9  18       47.35       57.75      3.89 o
  -6  10  18        7.89       10.77      2.42 o
  -5  10  18        7.80       10.53      2.56 o
  -4  10  18        0.06        0.00      1.81 o
  -3  10  18        1.07        0.85      1.42 o
  -2  10  18       16.04       15.15      1.76 o
  -1  10  18       38.35       39.73      2.31 o
   0  10  18        9.81        8.63      1.81 o
   1  10  18        8.92        7.44      1.48 o
   2  10  18       14.67       15.98      1.76 o
   3  10  18        4.71        6.83      1.48 o
   4  10  18        3.76        1.71      1.81 o
   5  10  18        2.55        1.71      1.81 o
   6  10  18       30.73       36.30      3.62 o
  -5  11  18        4.24        4.15      2.05 o
  -4  11  18        0.08        2.13      1.81 o
  -3  11  18       14.27       16.26      1.97 o
  -2  11  18       12.50       12.07      1.60 o
  -1  11  18       54.34       67.16      4.36 o
   0  11  18       85.44       79.63      3.26 o
   1  11  18        1.53        3.29      1.24 o
   2  11  18      114.71      121.21      3.76 o
   3  11  18        0.00        1.71      1.24 o
   4  11  18       15.89       16.73      3.84 o
   5  11  18      221.65      249.51      7.85 o
   6  11  18       18.63       20.30      3.02 o
  -5  12  18        1.17        0.00      2.56 o
  -4  12  18        0.00       -1.71      1.71 o
  -3  12  18        1.61        0.49      2.33 o
  -2  12  18       13.89       15.21      1.97 o
  -1  12  18      198.52      196.77      5.92 o
   0  12  18        9.97       16.98      1.76 o
   1  12  18      121.78      119.66      3.76 o
   2  12  18       52.88       51.70      2.76 o
   3  12  18       18.95       21.35      1.97 o
   4  12  18        1.33        5.12      1.81 o
   5  12  18       28.32       20.67      2.67 o
  -4  13  18        3.06        5.12      3.42 o
  -3  13  18        4.23        5.49      3.42 o
  -2  13  18        0.83        3.84      2.13 o
  -1  13  18       13.15       18.77      4.70 o
   0  13  18       31.90       23.73      4.27 o
   1  13  18       61.68       64.23      4.23 o
   2  13  18        2.24        3.54      2.13 o
   3  13  18       58.83       69.43      3.89 o
   4  13  18        0.41       -1.71      1.71 o
   5  13  18       74.99       79.42      6.83 o
  -4  14  18        7.68        8.54      3.42 o
  -3  14  18        0.00        0.00      1.81 o
  -2  14  18        0.18        0.43      1.81 o
  -1  14  18       93.45       97.83      4.83 o
   0  14  18       10.64        9.87      2.42 o
   1  14  18        8.11        7.69      2.42 o
   2  14  18        3.02       -0.12      2.05 o
   3  14  18        0.70        0.73      2.05 o
  -3  15  18       32.58       30.93      3.28 o
  -2  15  18        2.58        6.83      2.42 o
  -1  15  18        3.25        8.41      3.84 o
   0  15  18       15.22       20.08      3.02 o
   1  15  18        6.50        3.90      2.56 o
   2  15  18        1.50       -0.85      1.81 o
   3  15  18        0.12        0.85      2.99 o
   4  15  18        7.12       10.25      4.27 o
  -3  16  18        0.69        1.71      2.56 o
  -2  16  18        9.45       12.40      2.56 o
  -1  16  18        4.06        3.42      2.56 o
   0  16  18       16.96       18.10      3.02 o
   1  16  18      100.51      118.86      5.43 o
   2  16  18        5.50        4.27      2.42 o
   3  16  18        1.86       -0.73      2.05 o
   0  17  18        0.03        2.13      1.81 o
   1  17  18        5.72        5.12      3.42 o
  -1 -11  19       28.43       24.77      4.27 o
  -2 -10  19        4.53        7.26      2.42 o
  -1 -10  19       16.69       19.79      3.02 o
   0 -10  19       18.49       28.18      4.27 o
   1 -10  19        1.62        1.71      2.56 o
   2 -10  19        1.52        4.27      2.42 o
  -3  -9  19       20.22       16.77      2.67 o
  -2  -9  19        5.92        9.82      2.42 o
  -1  -9  19      200.34      205.53      6.92 o
   0  -9  19       22.32       29.89      4.27 o
   1  -9  19      110.38      102.83      5.98 o
   2  -9  19        3.36        5.12      2.42 o
   3  -9  19      486.74      559.71     14.18 o
  -4  -8  19        1.87        0.85      2.56 o
  -3  -8  19        5.11        7.26      2.42 o
  -2  -8  19        0.09        1.28      1.81 o
  -1  -8  19        3.97        4.70      1.81 o
   0  -8  19       35.21       34.00      3.02 o
   1  -8  19       48.01       46.62      3.28 o
   2  -8  19        2.61        5.12      2.05 o
   3  -8  19        0.46       -0.43      1.81 o
   4  -8  19       15.72       24.77      4.27 o
  -4  -7  19        4.99        5.25      2.13 o
  -3  -7  19       31.55       32.54      3.02 o
  -2  -7  19       12.27        9.07      2.05 o
  -1  -7  19       65.58       73.67      9.82 o
   0  -7  19        0.00        1.02      1.42 o
   1  -7  19      128.74      146.47      5.43 o
   2  -7  19        9.59       14.41      2.42 o
   3  -7  19       88.83       92.85      9.82 o
   4  -7  19       36.04       48.32      3.89 o
  -5  -6  19        6.02        6.83      3.42 o
  -4  -6  19       52.99       53.92      3.62 o
  -3  -6  19       11.09       17.52      2.42 o
  -2  -6  19        0.45        0.17      1.42 o
  -1  -6  19       19.94       19.64      2.42 o
   0  -6  19        2.44        1.37      1.71 o
   1  -6  19       14.07       14.21      2.42 o
   2  -6  19        2.18        2.56      1.81 o
   3  -6  19       42.74       33.55      3.28 o
   4  -6  19       10.80       14.21      2.42 o
   5  -6  19        3.19        7.69      3.42 o
  -5  -5  19       27.85       28.89      4.27 o
  -4  -5  19        0.11        2.56      1.81 o
  -3  -5  19       38.18       38.12      3.02 o
  -2  -5  19       22.28       23.54      6.83 o
  -1  -5  19      141.52      132.57      5.12 o
   0  -5  19       38.03       36.74      2.42 o
   1  -5  19        0.70        1.37      1.42 o
   2  -5  19        7.30       14.52      3.42 o
   3  -5  19       43.35       43.63      4.70 o
   4  -5  19       23.18       16.47      2.67 o
   5  -5  19       27.58       26.29      3.42 o
  -6  -4  19        0.08        2.44      2.05 o
  -5  -4  19       15.12       12.33      3.31 o
  -4  -4  19       85.03       79.78      3.45 o
  -3  -4  19      134.61      117.13      4.19 o
  -2  -4  19       15.46       16.03      1.60 o
  -1  -4  19        0.06       -1.09      1.09 o
   0  -4  19      477.69      500.59      7.69 o
   1  -4  19        7.80        8.27      1.67 o
   2  -4  19      460.91      449.85     10.55 o
   3  -4  19      113.63      116.53     11.96 o
   4  -4  19        6.93        4.15      2.05 o
   5  -4  19       16.92       18.79      2.67 o
   6  -4  19       27.30       35.01      5.12 o
  -6  -3  19        0.44       -0.28      1.48 o
  -5  -3  19        6.54        7.69      1.97 o
  -4  -3  19       14.40       13.91      1.97 o
  -3  -3  19      100.27       92.60      3.45 o
  -2  -3  19       51.69       52.68      2.47 o
  -1  -3  19        2.29        1.71      0.99 o
   0  -3  19       21.19       18.58      1.36 o
   1  -3  19        0.12       -0.85      0.85 o
   2  -3  19      588.68      605.39     19.30 o
   3  -3  19        1.83       -0.64      1.26 o
   4  -3  19       74.80       75.71      3.10 o
   5  -3  19       10.43       13.77      2.64 o
   6  -3  19       54.75       53.80      5.98 o
  -6  -2  19       21.54       23.37      2.47 o
  -5  -2  19        9.44        8.45      1.76 o
  -4  -2  19        3.85        6.34      1.48 o
  -3  -2  19       45.70       38.93      2.10 o
  -2  -2  19       13.72       13.76      2.24 o
  -1  -2  19        3.86        3.82      1.10 o
   0  -2  19       87.67       91.25      2.56 o
   1  -2  19      341.91      344.88      5.65 o
   2  -2  19      256.47      246.23      5.57 o
   3  -2  19      170.67      167.88      4.59 o
   4  -2  19       21.51       25.05      2.88 o
   5  -2  19       77.29       85.52      3.45 o
   6  -2  19        3.25        7.45      1.60 o
  -6  -1  19       28.67       36.16      2.96 o
  -5  -1  19       18.31       22.38      2.86 o
  -4  -1  19      100.15      105.62      3.94 o
  -3  -1  19        5.88       10.55      1.74 o
  -2  -1  19       34.53       33.39      2.23 o
  -1  -1  19        5.48       10.29      1.24 o
   0  -1  19      162.25      159.79      3.82 o
   1  -1  19       54.71       52.99      2.00 o
   2  -1  19      200.27      204.25      6.41 o
   3  -1  19       14.06        8.34      1.48 o
   4  -1  19        1.47        1.46      1.24 o
   5  -1  19        5.23        3.94      2.09 o
   6  -1  19        4.22        5.12      1.81 o
  -6   0  19       13.93       16.18      2.67 o
  -5   0  19        5.40        6.83      2.99 o
  -4   0  19        0.80        1.20      1.71 o
  -3   0  19        5.97        2.13      1.81 o
  -2   0  19       23.44       17.77      2.13 o
  -1   0  19        8.64        9.15      1.81 o
   0   0  19       96.69       96.65      4.19 o
   1   0  19       13.10       15.47      1.48 o
   2   0  19       56.12       48.28      3.02 o
   3   0  19       35.55       27.81      2.42 o
   4   0  19       95.22       98.69      4.50 o
   5   0  19       48.02       51.84      3.62 o
   6   0  19       17.71       19.22      2.42 o
  -6   1  19       12.36       10.38      2.42 o
  -5   1  19        4.90        6.71      2.05 o
  -4   1  19        2.18       -0.68      3.42 o
  -3   1  19        4.46        3.76      1.42 o
  -2   1  19      326.43      322.04      8.14 o
  -1   1  19      177.33      172.13      4.25 o
   0   1  19        0.27        1.14      0.99 o
   1   1  19       29.03       26.00      2.13 o
   2   1  19        3.11        2.56      1.42 o
   3   1  19     1329.42     1286.76     23.85 o
   4   1  19       20.24       19.45      2.42 o
   5   1  19        0.38       -1.71      1.71 o
   6   1  19        0.18        0.85      2.13 o
  -6   2  19       12.32        8.97      2.42 o
  -5   2  19        0.01       -1.71      1.71 o
  -4   2  19        3.15        6.40      1.81 o
  -3   2  19       55.67       53.80      3.02 o
  -2   2  19      217.65      196.48      6.04 o
  -1   2  19      240.91      243.07      5.24 o
   0   2  19      110.67       96.52      2.96 o
   1   2  19       87.24       82.10      2.76 o
   2   2  19       68.52       73.45      3.62 o
   3   2  19       31.92       27.92      2.42 o
   4   2  19       43.84       48.71      4.70 o
   5   2  19       16.24       11.17      2.42 o
   6   2  19      108.46      100.65      5.55 o
  -6   3  19        0.87        4.15      2.05 o
  -5   3  19       74.99       70.92      4.23 o
  -4   3  19       11.18       12.62      2.05 o
  -3   3  19       37.73       39.30      3.02 o
  -2   3  19       68.16       60.49      3.28 o
  -1   3  19       35.29       36.26      1.97 o
   0   3  19        6.17        4.27      0.99 o
   1   3  19      135.31      130.22      3.59 o
   2   3  19       58.67       55.72      3.42 o
   3   3  19       35.06       35.57      2.42 o
   4   3  19      106.02       89.44      3.89 o
   5   3  19      136.99      128.39      5.11 o
   6   3  19       20.76       19.30      2.42 o
  -6   4  19        0.02       -0.43      1.81 o
  -5   4  19       40.93       39.58      3.62 o
  -4   4  19       36.89       34.35      3.02 o
  -3   4  19        0.06        1.28      1.21 o
  -2   4  19       30.72       31.18      2.42 o
  -1   4  19      128.90      109.60      3.26 o
   0   4  19      293.26      284.57      5.74 o
   1   4  19       35.01       29.65      3.08 o
   2   4  19        1.04        0.57      0.99 o
   3   4  19        3.57        3.42      1.42 o
   4   4  19      369.79      343.50      8.74 o
   5   4  19        6.89        3.07      1.71 o
   6   4  19       88.70       88.00      6.40 o
  -6   5  19        0.45        0.98      2.13 o
  -5   5  19       23.15       23.40      2.67 o
  -4   5  19        1.46        4.70      2.13 o
  -3   5  19       20.08       17.12      2.42 o
  -2   5  19       19.19       15.89      4.70 o
  -1   5  19      652.95      623.52     10.35 o
   0   5  19       15.08       12.33      1.48 o
   1   5  19       91.21       93.46      2.96 o
   2   5  19        0.04        0.57      0.99 o
   3   5  19       79.65       64.05      3.28 o
   4   5  19      256.69      243.41      7.25 o
   5   5  19       39.60       38.60      3.02 o
   6   5  19        9.43       11.54      2.42 o
  -6   6  19        1.08        2.56      2.05 o
  -5   6  19        0.74        2.99      2.13 o
  -4   6  19       28.43       22.79      4.70 o
  -3   6  19       46.33       49.55      4.70 o
  -2   6  19       52.64       46.17      3.21 o
  -1   6  19       29.88       22.51      1.76 o
   0   6  19       37.54       37.73      1.97 o
   1   6  19      188.29      179.68      5.31 o
   2   6  19        5.07        6.58      1.09 o
   3   6  19       19.80       16.36      2.99 o
   4   6  19       62.43       63.69      3.62 o
   5   6  19       15.37       17.12      2.42 o
   6   6  19        3.89        3.42      1.81 o
  -6   7  19       23.67       32.45      3.62 o
  -5   7  19        7.68        8.05      2.05 o
  -4   7  19        2.27        3.42      2.56 o
  -3   7  19        7.83       11.31      2.05 o
  -2   7  19      180.74      154.83      7.19 o
  -1   7  19        1.19        1.14      1.48 o
   0   7  19        8.83        6.88      1.24 o
   1   7  19       69.58       66.56      2.61 o
   2   7  19       12.56       13.77      1.48 o
   3   7  19        0.27       -0.17      1.42 o
   4   7  19       93.75       96.09      5.12 o
   5   7  19        0.52        0.51      1.71 o
   6   7  19        6.90        9.39      2.42 o
  -6   8  19        0.41        2.68      2.05 o
  -5   8  19        0.60        2.13      2.13 o
  -4   8  19       30.06       21.35      2.99 o
  -3   8  19        1.01        0.17      1.42 o
  -2   8  19       21.65       21.33      1.76 o
  -1   8  19       64.23       67.34      2.76 o
   0   8  19       30.31       26.93      1.97 o
   1   8  19        0.33        0.28      1.07 o
   2   8  19       12.72       10.82      1.48 o
   3   8  19       15.78       17.25      2.42 o
   4   8  19      123.20      105.55      4.83 o
   5   8  19        0.05        0.85      1.81 o
   6   8  19        0.92        4.15      2.05 o
  -6   9  19        0.30        0.85      2.56 o
  -5   9  19        1.45        0.85      1.81 o
  -4   9  19       13.61       12.02      2.42 o
  -3   9  19       42.07       32.16      2.67 o
  -2   9  19        6.16        8.34      1.48 o
  -1   9  19       45.03       46.51      2.73 o
   0   9  19       63.60       45.94      2.47 o
   1   9  19        6.81        3.84      1.51 o
   2   9  19       10.93       10.02      1.76 o
   3   9  19       87.66       91.58      4.27 o
   4   9  19      176.98      157.08      5.71 o
   5   9  19       52.49       40.16      3.02 o
   6   9  19        0.08        2.44      2.13 o
  -5  10  19        0.28       -1.28      1.81 o
  -4  10  19        3.83        4.70      1.81 o
  -3  10  19       19.19       17.97      2.42 o
  -2  10  19       13.01       15.40      1.76 o
  -1  10  19       10.22       18.28      1.97 o
   0  10  19        0.87        1.49      1.09 o
   1  10  19      259.95      252.58      5.74 o
   2  10  19       73.66       71.46      2.96 o
   3  10  19       86.02       76.43      3.62 o
   4  10  19       93.40       82.59      4.23 o
   5  10  19       56.40       35.01      3.02 o
   6  10  19       12.13       12.68      2.67 o
  -5  11  19       19.29       26.50      3.02 o
  -4  11  19        1.09        1.71      1.81 o
  -3  11  19        0.79        1.28      1.81 o
  -2  11  19        5.52        5.12      1.48 o
  -1  11  19      147.24      127.37      4.09 o
   0  11  19        8.34        9.91      1.73 o
   1  11  19        3.41        3.54      1.24 o
   2  11  19        3.92        3.42      1.48 o
   3  11  19       21.23       20.10      2.71 o
   4  11  19       86.99       81.83      4.70 o
   5  11  19       10.56       11.69      3.42 o
   6  11  19        2.74        3.29      2.13 o
  -5  12  19        0.59        2.56      3.42 o
  -4  12  19        1.43        5.12      3.42 o
  -3  12  19        4.41        6.95      2.13 o
  -2  12  19       62.19       60.51      2.96 o
  -1  12  19       36.49       36.78      2.26 o
   0  12  19       33.68       27.88      2.26 o
   1  12  19       25.19       27.47      2.26 o
   2  12  19      174.36      173.15      7.00 o
   3  12  19       22.98       22.90      2.85 o
   4  12  19       16.03       13.72      2.42 o
   5  12  19        1.39        0.00      1.81 o
  -4  13  19        0.45       -2.56      2.56 o
  -3  13  19        0.07        4.27      1.81 o
  -2  13  19       30.04       27.92      3.02 o
  -1  13  19       33.50       32.30      3.02 o
   0  13  19      103.24      116.14      5.11 o
   1  13  19        2.67        3.42      1.81 o
   2  13  19        2.43        3.05      5.55 o
   3  13  19        8.28        8.11      2.42 o
   4  13  19        0.03        0.85      2.56 o
   5  13  19       13.92       11.96      3.42 o
  -4  14  19        0.41        0.00      2.56 o
  -3  14  19        0.57       -1.71      1.81 o
  -2  14  19       10.95       17.46      2.56 o
  -1  14  19        0.08        0.00      1.81 o
   0  14  19      214.89      216.97      7.25 o
   1  14  19        1.47        1.28      2.13 o
   2  14  19       23.66       27.76      3.02 o
   3  14  19       14.27       14.38      2.67 o
   4  14  19       21.94       28.18      4.27 o
  -3  15  19        5.18        4.27      1.81 o
  -2  15  19        4.31        0.43      1.81 o
  -1  15  19        3.12        4.51      2.05 o
   0  15  19       71.58       68.93      4.50 o
   1  15  19        4.33        2.56      1.81 o
   2  15  19       26.62       30.96      3.62 o
   3  15  19        0.53        1.71      2.56 o
  -2  16  19        3.74        9.39      3.42 o
  -1  16  19       21.54       31.81      3.62 o
   0  16  19       20.74       24.20      5.12 o
   1  16  19       13.32       16.77      2.67 o
   2  16  19        3.13        2.20      2.56 o
   3  16  19        0.40        0.00      3.42 o
  -1 -10  20       33.10       35.20      3.62 o
   0 -10  20      163.21      185.32     10.25 o
   1 -10  20       45.37       43.55      5.12 o
   2 -10  20       94.46      114.44      8.54 o
  -2  -9  20        0.02       -0.43      1.81 o
  -1  -9  20        0.21        2.99      1.81 o
[truncated: 87,126 more chars]
